# Supplementary material for: Pangenomics and single-cell transcriptomics uncover the genetic basis of continuous bearing trait in grapevine
Source: Hortic Res. 2025 Sep 2;12(12):uhaf228. doi: 10.1093/hr/uhaf228 (PMC12680498; doi:10.1093/hr/uhaf228)
Supplement: Web_Material_uhaf228 [file web_material_uhaf228.zip]

Archive with 2 entries (2 files):
- Extended Data Fig.docx
- Supplemental Table S1-S13.xlsx
