# Supplementary material for: Pangenomics and single-cell transcriptomics uncover the genetic basis of continuous bearing trait in grapevine
Source: Hortic Res. 2025 Sep 2;12(12):uhaf228. doi: 10.1093/hr/uhaf228 (PMC12680498; doi:10.1093/hr/uhaf228)
Supplement: Web_Material_uhaf228 [file web_material_uhaf228.zip › Supplemental Table S1-S13.xlsx]

## Sheet: Table S1
Table S1. Quality Control Summary for Hi-C Sequencing Data.
Metric	Before Filtering	After Filtering
Total reads	402.716522 M	399.943690 M
Total bases (G)	60.407478 G	59.183689 G
Q20 bases (G)	58.435633 G	57.374009 G
Q20 bases (%)	0.967358	0.969423
Q30 bases (G)	55.064447 G	54.112603 G
Q30 bases (%)	0.91155	0.914316
GC content (%)	0.370171	0.367746
Reads passed filters (%)	-	0.993115
Reads with low quality (%)	-	0.00667943
Reads with too many N (%)	-	2.188e-05
Reads too short (%)	-	0.00018401

## Sheet: Table S2
Table S2. Summary of 'Julian' genome assmbly.
	Julian_hap1	Julian_hap2
Total sequence length(bp)	494786658	494134294
Number of chromosomes	19	19
Contig N50(bp)	25935583	25555652
Scafflod N50(bp)	26615563	26380706
Maximum length of scafflod(bp)	37936654	37400484
Number of gaps	3	3
Centromeres annotated	19/19	19/19
Telomeres annotated	35/38	35/38
BUSCO content(%)	98.6	98.3
Number of genes	35943	36028
Bases masked(bp)	333862359	332782678
GC content (%)	0.3507	0.3498
LAI	19.21	19.2
QV	50.3426	50.0721
K-mer completeness(%)	81.3577	81.5623
Switch error(%)	1.21

## Sheet: Table S3
Table S3. Centromere identification in Julian (JA) and Muscat Hamburg (MH) varieties.
Chr	Start	End	Length	Unit	Chr	Start	End	Length	Unit
JA_hap1_chr01	14481640	15483263	1001623	107	MH_hap1_01	15052720	16646160	1593440	107
JA_hap1_chr02	12752407	13487543	735136	107	MH_hap1_02	13046558	14169250	1122692	107
JA_hap1_chr03	14768446	14893198	124752	107	MH_hap1_03	14272719	14951676	678957	135
JA_hap1_chr04	13504728	14375116	870388	107	MH_hap1_04	12733074	13825821	1092747	107
JA_hap1_chr05	13085350	14465564	1380214	107	MH_hap1_05	13357965	14938936	1580971	107
JA_hap1_chr06	10286687	13694793	3408106	107	MH_hap1_06	12226436	13333692	1107256	107
JA_hap1_chr07	12546765	13399448	852683	107	MH_hap1_07	12680437	13612991	932554	107
JA_hap1_chr08	7686364	8317076	630712	107	MH_hap1_08	6584684	7360492	775808	107
JA_hap1_chr09	14530441	15739063	1208622	107	MH_hap1_09	15315471	16525143	1209672	107
JA_hap1_chr10	19614043	21402257	1788214	107	MH_hap1_10	19516166	20126138	609972	107
JA_hap1_chr11	14006614	14320625	314011	107	MH_hap1_11	13626773	13954534	327761	107
JA_hap1_chr12	10860859	11980810	1119951	107	MH_hap1_12	10930417	11765206	834789	107
JA_hap1_chr13	12689253	13599107	909854	107	MH_hap1_13	11564144	12822825	1258681	107
JA_hap1_chr14	14825370	15874785	1049415	107	MH_hap1_14	13931652	14838598	906946	107
JA_hap1_chr15	6764399	8690603	1926204	107	MH_hap1_15	7138692	8241200	1102508	107
JA_hap1_chr16	8951497	12487652	3536155	107	MH_hap1_16	9602616	10277564	674948	107
JA_hap1_chr17	14546291	16666235	2119944	107	MH_hap1_17	14500251	14686334	186083	107
JA_hap1_chr18	15946161	16211706	265545	66	MH_hap1_18	15966382	16057071	90689	68
JA_hap1_chr19	15839063	18742869	2903806	107	MH_hap1_19	16260110	17566767	1306657	107
JA_hap2_chr01	14902723	15077035	174312	107	MH_hap2_01	14250935	14837707	586772	107
JA_hap2_chr02	12249382	13589514	1340132	107	MH_hap2_02	12983470	13710313	726843	107
JA_hap2_chr03	14498233	14563049	64816	107	MH_hap2_03	14739823	15731311	991488	135
JA_hap2_chr04	12468647	15942395	3473748	107	MH_hap2_04	13439083	14202971	763888	107
JA_hap2_chr05	12908386	15346854	2438468	107	MH_hap2_05	13254708	14940026	1685318	107
JA_hap2_chr06	10427433	13765470	3338037	107	MH_hap2_06	10249181	13626223	3377042	107
JA_hap2_chr07	12663343	13321402	658059	107	MH_hap2_07	13044468	13523138	478670	107
JA_hap2_chr08	8290862	8422782	131920	107	MH_hap2_08	6528510	7292902	764392	107
JA_hap2_chr09	17476692	19345515	1868823	107	MH_hap2_09	15255842	16209222	953380	107
JA_hap2_chr10	19947570	20553368	605798	107	MH_hap2_10	20345883	21369431	1023548	107
JA_hap2_chr11	14240422	14823121	582699	107	MH_hap2_11	13477112	13744879	267767	107
JA_hap2_chr12	10083772	12058417	1974645	107	MH_hap2_12	11247755	12094875	847120	107
JA_hap2_chr13	12093937	12689074	595137	107	MH_hap2_13	11697437	12324773	627336	107
JA_hap2_chr14	14500865	14920497	419632	134	MH_hap2_14	15045576	15475678	430102	107
JA_hap2_chr15	7184379	8944571	1760192	107	MH_hap2_15	6073003	6380479	307476	107
JA_hap2_chr16	9463784	10046208	582424	66	MH_hap2_16	9407383	11976854	2569471	66
JA_hap2_chr17	15916347	16925552	1009205	107	MH_hap2_17	15160975	15754624	593649	107
JA_hap2_chr18	16746975	17066146	319171	66	MH_hap2_18	16040017	16130377	90360	68
JA_hap2_chr19	16046005	17110504	1064499	107	MH_hap2_19	16653951	18106334	1452383	107

## Sheet: Table S4
Table S4. Summary of 'Julian' repeated sequence annotations.
	JA_hap1			JA_hap2
sequences	19			19
total length	494786658			494134294
GC level	0.3507			0.3498
	number of elements	length occupied	percentage of sequence	number of elements	length occupied	percentage of sequence
bases masked	/	333862359	0.6748	/	332782678	0.6735
Retroelements	252685	184550980	0.373	253338	184720661	0.3738
SINEs:	1880	278382	0.0006	1902	287394	0.0006
Penelope	0	0	0	0	0	0
LINEs:	34379	24368470	0.0493	34301	24194550	0.049
CRE/SLACS	0	0	0	0	0	0
L2/CR1/Rex	104	15923	0	106	17983	0
R1/LOA/Jockey	608	361047	0.0007	598	371954	0.0008
R2/R4/NeSL	0	0	0	0	0	0
RTE/Bov-B	1939	353366	0.0007	1950	354828	0.0007
L1/CIN4	32295	23991508	0.0485	32203	23813417	0.0482
LTR elements:	216426	159904128	0.3232	217135	160238717	0.3243
BEL/Pao	681	357939	0.0007	721	412620	0.0008
Ty1/Copia	100742	71393485	0.1443	100871	72031416	0.1458
Gypsy/DIRS1	96449	77048156	0.1557	96930	76573876	0.155
Retroviral	538	179876	0.0004	533	153548	0.0003
DNA transposons	194451	56294945	0.1138	196850	57921083	0.1172
hobo-Activator	114254	29220042	0.0591	115874	30545258	0.0618
Tc1-IS630-Pogo	20316	4592273	0.0093	20307	4533602	0.0092
En-Spm	0	0	0	0	0	0
MuDR-IS905	0	0	0	0	0	0
PiggyBac	116	25768	0.0001	122	26697	0.0001
Tourist/Harbinger	22790	5038752	0.0102	23248	5155982	0.0104
Other	0	0	0	0	0	0
Rolling-circles	4863	3476587	0.007	5140	3850322	0.0078
Unclassified:	254034	82125678	0.166	255548	78612902	0.1591
Total interspersed repeats:	/	322971603	0.6527	/	321254646	0.6501
Small RNA:	3169	933414	0.0019	3199	1061904	0.0021
Satellites:	191	56777	0.0001	210	61578	0.0001
Simple repeats:	107378	4608125	0.0093	108237	4621310	0.0094
Low complexity:	21676	1221915	0.0025	21662	1301463	0.0026

## Sheet:  Table S5
Table S5. Synteny and Variant Analysis Between Haplotypes.
PN_JA1			PN_MH1		JA1_JA2		MH1_MH2		MH2_JA1
TYPE	Counts	Percentage	Counts	Percentage	Counts	Percentage	Counts	Percentage	Counts	Percentage
BRK	12085	0.1757	9560	0.1778	12335	0.1764	12111	0.1763	11222	0.1776
DUP	28167	0.4095	22809	0.4243	30000	0.4291	28719	0.4181	26084	0.4128
GAP	9022	0.1312	7151	0.133	8577	0.1227	8570	0.1248	8107	0.1283
INV	5098	0.0741	3391	0.0631	4738	0.0678	4846	0.0705	4708	0.0745
JMP	14417	0.2096	10849	0.2018	14260	0.204	14451	0.2104	13072	0.2069
*BRK: breakpoints; DUP: duplications; GAP: gaps; INV: inversions; JMP: jumps
*PN_JA1:using Pinot Noir as the reference genome compared to Julian hap1;
*PN_MH1:using Pinot Noir as the reference genome compared to Muscat Hamburg hap1;
*between Julian accessions;
*between Muscat Hamburg accessions;
*between Muscat Hamburg hap2 and Julian hap1.

## Sheet: Table S6
Table S6. Unique Structural Variations Identified in the JA Genome.
CHR	START	END	TYPE
chr01	11532636	11532693	INS
chr01	11704284	11706373	INS
chr01	11736162	11739579	INS
chr01	11761642	11761704	INS
chr01	16874235	16879186	INS
chr01	18183564	18183617	INS
chr01	22964834	22966562	INS
chr01	23290634	23292269	INS
chr01	24051175	24052405	INS
chr01	11290989	11291000	DEL
chr02	7725736	7732186	INS
chr02	8172732	8174331	INS
chr02	11170148	11171804	INS
chr03	4410063	4411513	INS
chr05	520282	525053	INS
chr05	705766	715084	INS
chr05	790725	793375	INS
chr05	3719875	3720997	INS
chr05	5667726	5668005	INS
chr05	5793176	5798349	INS
chr05	5823821	5823880	INS
chr05	8519424	8533560	INS
chr05	15119195	15126104	INS
chr05	15149908	15155411	INS
chr05	15168000	15169054	INS
chr05	15321910	15322193	INS
chr05	15345561	15346813	INS
chr05	15420049	15432146	INS
chr05	17991922	17992045	INS
chr05	18548038	18549314	INS
chr05	19513901	19516602	INS
chr05	21872831	21875690	INS
chr05	22221083	22225231	INS
chr05	23686505	23688721	INS
chr05	15324223	15324224	DEL
chr07	174131	178399	INS
chr07	436381	443016	INS
chr07	634257	634464	INS
chr07	776561	776646	INS
chr07	872669	872736	INS
chr07	977315	982374	INS
chr07	1286914	1287109	INS
chr07	1422420	1428803	INS
chr07	1429390	1434187	INS
chr07	1448320	1448443	INS
chr07	1542872	1549028	INS
chr07	2070953	2072144	INS
chr07	2121837	2121929	INS
chr07	2274373	2275687	INS
chr07	2832914	2849154	INS
chr07	3167771	3168539	INS
chr07	3598661	3605503	INS
chr07	3707956	3708237	INS
chr07	10884838	10895893	INS
chr07	25310985	25311036	INS
chr07	25475103	25475431	INS
chr07	25604257	25605237	INS
chr07	25644573	25645943	INS
chr07	25663338	25669791	INS
chr07	25916210	25916294	INS
chr07	25964743	25964821	INS
chr07	25991940	25992001	INS
chr07	26206139	26206698	INS
chr07	26405151	26411272	INS
chr07	26433616	26434201	INS
chr07	26477726	26479459	INS
chr07	26595591	26595710	INS
chr07	26689998	26690057	INS
chr07	26692781	26693320	INS
chr07	26739191	26744164	INS
chr07	26752779	26755671	INS
chr07	26770119	26771008	INS
chr07	26776816	26781465	INS
chr07	26807042	26810038	INS
chr07	26851594	26857135	INS
chr07	27185866	27192081	INS
chr07	27198619	27198698	INS
chr07	27243869	27243978	INS
chr07	27260297	27263763	INS
chr07	27665039	27669423	INS
chr07	27679668	27679792	INS
chr07	27680329	27680393	INS
chr07	27970970	27975332	INS
chr07	28509519	28509652	INS
chr07	28717549	28730483	INS
chr07	28741671	28741723	INS
chr07	28970760	28971556	INS
chr07	29518608	29523810	INS
chr07	29846129	29846458	INS
chr07	29919151	29919276	INS
chr07	30048854	30049032	INS
chr07	30247986	30254285	INS
chr07	30268419	30274203	INS
chr07	30431577	30437086	INS
chr07	4839612	4839643	DEL
chr07	26424363	26424364	DEL
chr07	26426765	26426767	DEL
chr08	21884801	21885618	INS
chr08	21956029	21959670	INS
chr08	22492752	22499703	INS
chr08	22707346	22707575	INS
chr11	19776559	19780242	INS
chr11	19847402	19853792	INS
chr11	19865157	19866070	INS
chr11	19882605	19883157	INS
chr11	19943319	19943649	INS
chr12	7251964	7253732	INS
chr12	7611587	7614019	INS
chr12	12879195	12898357	INS
chr12	13092032	13092145	INS
chr12	13096681	13103294	INS
chr12	18120432	18126842	INS
chr12	18128358	18130780	INS
chr12	21820750	21829071	INS
chr12	23564827	23569697	INS
chr12	25231854	25233090	INS
chr12	25260781	25262225	INS
chr12	17765007	17765038	DEL
chr12	22046935	22046943	DEL
chr13	149359	154410	INS
chr13	384376	384435	INS
chr13	646369	646611	INS
chr13	984436	990817	INS
chr13	1137092	1137306	INS
chr13	3811446	3811657	INS
chr13	3861938	3862002	INS
chr13	3892637	3892826	INS
chr13	3943784	3943836	INS
chr13	4074323	4075167	INS
chr13	4424588	4431723	INS
chr13	4464068	4464125	INS
chr13	4464435	4477081	INS
chr13	4726220	4726382	INS
chr13	5058231	5068722	INS
chr13	5091663	5097950	INS
chr13	5170492	5170547	INS
chr13	5292140	5292322	INS
chr13	5299035	5299364	INS
chr13	5329524	5333935	INS
chr13	5339074	5339194	INS
chr13	5362344	5362528	INS
chr13	5395122	5408642	INS
chr13	5552341	5552405	INS
chr13	5556397	5556710	INS
chr13	5609620	5610910	INS
chr13	5625902	5625953	INS
chr13	5894222	5895907	INS
chr13	5926993	5931037	INS
chr13	6066050	6066108	INS
chr13	6077118	6077267	INS
chr13	6445629	6445774	INS
chr13	6513482	6513549	INS
chr13	6667928	6669261	INS
chr13	6908306	6908926	INS
chr13	6960179	6960229	INS
chr13	7011300	7017444	INS
chr13	7139100	7145288	INS
chr13	7156223	7156554	INS
chr13	7184582	7185314	INS
chr13	7214711	7214852	INS
chr13	7226867	7231670	INS
chr13	7425008	7426635	INS
chr13	7503211	7513606	INS
chr13	7601907	7602052	INS
chr13	7656329	7658238	INS
chr13	7719672	7721942	INS
chr13	7921095	7921872	INS
chr13	8110961	8112272	INS
chr13	8373635	8378395	INS
chr13	8461292	8475089	INS
chr13	8636265	8643101	INS
chr13	8889098	8889323	INS
chr13	9182160	9183817	INS
chr13	9335376	9335879	INS
chr13	9508778	9509446	INS
chr13	9626520	9628282	INS
chr13	9644296	9644908	INS
chr13	9683159	9683578	INS
chr13	9684283	9684364	INS
chr13	10094165	10095852	INS
chr13	10532384	10534069	INS
chr13	10592986	10597762	INS
chr13	10801590	10803225	INS
chr13	10803373	10805041	INS
chr13	10956706	10962754	INS
chr13	10973630	10973887	INS
chr13	10980644	10981747	INS
chr13	11012538	11012763	INS
chr13	11311646	11311805	INS
chr13	11420655	11423771	INS
chr13	14181237	14181464	INS
chr13	14226499	14228407	INS
chr13	17610413	17619120	INS
chr13	17661139	17666096	INS
chr13	24024543	24029441	INS
chr13	24536561	24536612	INS
chr13	26374630	26378052	INS
chr13	26388353	26389388	INS
chr13	27322030	27327816	INS
chr13	27636240	27642363	INS
chr13	28260341	28260437	INS
chr13	163834	163835	DEL
chr13	23440643	23440645	DEL
chr13	24527670	24527672	DEL
chr14	1564235	1564373	INS
chr14	1570963	1571065	INS
chr14	1571203	1571311	INS
chr14	1665458	1666198	INS
chr14	1667477	1670678	INS
chr14	1682409	1682462	INS
chr14	1732898	1737672	INS
chr14	1781041	1785143	INS
chr14	1885126	1895492	INS
chr14	2264226	2270297	INS
chr14	2285566	2286229	INS
chr14	2383605	2383885	INS
chr14	2715661	2722849	INS
chr14	3107315	3107367	INS
chr14	3215641	3219694	INS
chr14	3311973	3312701	INS
chr14	3378231	3383711	INS
chr14	3394680	3401102	INS
chr14	3505173	3508349	INS
chr14	3684310	3686453	INS
chr14	3762333	3762504	INS
chr14	3870602	3870657	INS
chr14	3897440	3901829	INS
chr14	3978171	3978396	INS
chr14	4100447	4106523	INS
chr14	4172997	4173063	INS
chr14	4189735	4193832	INS
chr14	4200506	4205583	INS
chr14	4210892	4216386	INS
chr14	4222116	4228161	INS
chr14	4244195	4244261	INS
chr14	4657799	4657893	INS
chr14	4814098	4824521	INS
chr14	4859790	4862171	INS
chr14	4972011	4972625	INS
chr14	5035697	5035938	INS
chr14	5098099	5099871	INS
chr14	5142429	5148564	INS
chr14	5159267	5159548	INS
chr14	5363152	5367890	INS
chr14	5467905	5467988	INS
chr14	5514319	5515670	INS
chr14	5681316	5681427	INS
chr14	5759786	5759846	INS
chr14	5764118	5770957	INS
chr14	5983576	5988870	INS
chr14	6041715	6046725	INS
chr14	6118016	6118817	INS
chr14	6176655	6176947	INS
chr14	6212535	6217657	INS
chr14	6233988	6239362	INS
chr14	6300011	6301874	INS
chr14	6382420	6382759	INS
chr14	6384964	6385108	INS
chr14	6387634	6388861	INS
chr14	6485876	6487891	INS
chr14	6503478	6508545	INS
chr14	6515865	6515929	INS
chr14	6589341	6589895	INS
chr14	6607838	6608124	INS
chr14	6637561	6638475	INS
chr14	6697104	6697480	INS
chr14	7022673	7028851	INS
chr14	7081158	7082920	INS
chr14	7112961	7117567	INS
chr14	7122212	7122484	INS
chr14	7147717	7154005	INS
chr14	7154492	7155153	INS
chr14	7217253	7217323	INS
chr14	7514205	7519385	INS
chr14	7542468	7548422	INS
chr14	7677171	7677303	INS
chr14	7707961	7708963	INS
chr14	7816059	7816151	INS
chr14	7887835	7900839	INS
chr14	7936939	7947182	INS
chr14	8073178	8079532	INS
chr14	8201756	8202860	INS
chr14	8264174	8265898	INS
chr14	8418646	8423461	INS
chr14	8939197	8939291	INS
chr14	9064759	9064894	INS
chr14	9071856	9073876	INS
chr14	9240630	9245495	INS
chr14	9321248	9327704	INS
chr14	9328943	9332515	INS
chr14	9358688	9359559	INS
chr14	9400352	9400573	INS
chr14	9480769	9486247	INS
chr14	9488793	9489006	INS
chr14	9490783	9492542	INS
chr14	9554352	9564602	INS
chr14	9664946	9665710	INS
chr14	9669450	9674223	INS
chr14	10042616	10042774	INS
chr14	10166081	10166202	INS
chr14	10317332	10317489	INS
chr14	10318343	10319362	INS
chr14	10905236	10910339	INS
chr14	11149586	11150530	INS
chr14	11293335	11293388	INS
chr14	11304065	11308995	INS
chr14	11335113	11335232	INS
chr14	11343364	11344126	INS
chr14	11377767	11379551	INS
chr14	11441958	11446652	INS
chr14	11892998	11894503	INS
chr14	12145124	12150564	INS
chr14	12248489	12251621	INS
chr14	12360703	12360810	INS
chr14	12451898	12451984	INS
chr14	12510090	12510224	INS
chr14	12641391	12645879	INS
chr14	12662081	12666323	INS
chr14	12721441	12721509	INS
chr14	12882302	12882396	INS
chr14	12886556	12897804	INS
chr14	12906637	12911689	INS
chr14	12966426	12986003	INS
chr14	13014711	13014767	INS
chr14	13166981	13167142	INS
chr14	13249401	13255187	INS
chr14	13363330	13370245	INS
chr14	13373543	13375154	INS
chr14	13376870	13378437	INS
chr14	13408893	13410473	INS
chr14	13530673	13530767	INS
chr14	13840442	13840499	INS
chr14	14214037	14218804	INS
chr14	14263753	14274994	INS
chr14	14476865	14489815	INS
chr14	14491280	14493237	INS
chr14	16764426	16764491	INS
chr14	17113443	17114650	INS
chr14	17130333	17130934	INS
chr14	17146778	17153115	INS
chr14	17172906	17173363	INS
chr14	17336200	17344251	INS
chr14	17422579	17422640	INS
chr14	17659608	17664367	INS
chr14	17848644	17850460	INS
chr14	17876396	17879253	INS
chr14	17881327	17881503	INS
chr14	17943430	17943845	INS
chr14	18129487	18142561	INS
chr14	18171798	18173628	INS
chr14	18799259	18801655	INS
chr14	18812662	18812766	INS
chr14	18813881	18819947	INS
chr14	18822431	18827436	INS
chr14	18929917	18930529	INS
chr14	19025549	19025785	INS
chr14	19095623	19095944	INS
chr14	19097836	19101672	INS
chr14	19466311	19466487	INS
chr14	19496655	19496709	INS
chr14	19531463	19533192	INS
chr14	19670083	19670287	INS
chr14	19702508	19704907	INS
chr14	19895093	19895773	INS
chr14	19907415	19907797	INS
chr14	19969595	19978999	INS
chr14	20345175	20352508	INS
chr14	20364860	20365000	INS
chr14	20563123	20580344	INS
chr14	20706512	20709100	INS
chr14	20717115	20719020	INS
chr14	20978827	20989864	INS
chr14	21062692	21063367	INS
chr14	21084366	21084429	INS
chr14	21178805	21179017	INS
chr14	21538680	21539802	INS
chr14	21541754	21541807	INS
chr14	21601112	21617293	INS
chr14	21646847	21651802	INS
chr14	21678320	21684669	INS
chr14	21705324	21711598	INS
chr14	21830740	21834109	INS
chr14	21870930	21872585	INS
chr14	21979110	21979695	INS
chr14	22061082	22067140	INS
chr14	22363246	22384350	INS
chr14	22390314	22392158	INS
chr14	22602609	22604530	INS
chr14	22610902	22614123	INS
chr14	22663639	22668679	INS
chr14	22679751	22684753	INS
chr14	22691025	22692754	INS
chr14	22693209	22693466	INS
chr14	22700858	22707467	INS
chr14	22718994	22725679	INS
chr14	22732471	22734233	INS
chr14	22779275	22780383	INS
chr14	23089949	23090072	INS
chr14	23098665	23099490	INS
chr14	23105490	23105551	INS
chr14	23109720	23109982	INS
chr14	23115560	23120553	INS
chr14	23313928	23314002	INS
chr14	23469479	23469583	INS
chr14	23483193	23487599	INS
chr14	23665826	23668551	INS
chr14	23689069	23689350	INS
chr14	23701112	23702378	INS
chr14	23725033	23726468	INS
chr14	23740759	23742293	INS
chr14	23820582	23821595	INS
chr14	23971754	23972937	INS
chr14	23989268	23989336	INS
chr14	24031792	24036829	INS
chr14	24050879	24051098	INS
chr14	24073389	24073551	INS
chr14	24114634	24116771	INS
chr14	24165167	24166456	INS
chr14	24202096	24209373	INS
chr14	24339659	24341714	INS
chr14	24382863	24389189	INS
chr14	24479348	24480209	INS
chr14	24557372	24557539	INS
chr14	24584835	24585735	INS
chr14	25020826	25024579	INS
chr14	25060659	25062949	INS
chr14	25064654	25064738	INS
chr14	25083238	25083745	INS
chr14	25148987	25149061	INS
chr14	25151619	25152887	INS
chr14	25302609	25302779	INS
chr14	25371566	25372331	INS
chr14	25372759	25377947	INS
chr14	25460630	25465034	INS
chr14	25477691	25487982	INS
chr14	25499076	25499157	INS
chr14	25519234	25525360	INS
chr14	25553766	25553945	INS
chr14	26458270	26458341	INS
chr14	26460151	26460360	INS
chr14	26498139	26503249	INS
chr14	26580845	26582421	INS
chr14	26613573	26614275	INS
chr14	26795900	26796181	INS
chr14	26990174	26991389	INS
chr14	26997021	26997096	INS
chr14	27010923	27015187	INS
chr14	27020316	27020373	INS
chr14	27356454	27362939	INS
chr14	27383489	27383753	INS
chr14	27428081	27433087	INS
chr14	27463997	27464749	INS
chr14	27542081	27543686	INS
chr14	27790609	27790696	INS
chr14	27821354	27823273	INS
chr14	28077229	28077497	INS
chr14	28239013	28244084	INS
chr14	28307713	28312663	INS
chr14	28413102	28419176	INS
chr14	28444443	28445492	INS
chr14	28445844	28451734	INS
chr14	28613289	28614008	INS
chr14	28617704	28617901	INS
chr14	28694606	28696506	INS
chr14	28712732	28713133	INS
chr14	28963891	28964194	INS
chr14	29021057	29022017	INS
chr14	29224863	29225657	INS
chr14	29297576	29298547	INS
chr14	29499791	29503135	INS
chr14	29690622	29690675	INS
chr14	29739598	29739652	INS
chr14	29816847	29820440	INS
chr14	29889567	29891424	INS
chr14	29912742	29913023	INS
chr14	29939303	29940909	INS
chr14	30198589	30200928	INS
chr14	30213010	30223265	INS
chr14	30250002	30255355	INS
chr14	30414768	30415799	INS
chr14	30430210	30430267	INS
chr14	30435155	30435591	INS
chr14	30483783	30484064	INS
chr14	30561296	30561426	INS
chr14	30614536	30615599	INS
chr14	30762205	30763105	INS
chr14	30773146	30773476	INS
chr14	30901774	30902096	INS
chr14	30936584	30942558	INS
chr14	31025891	31025980	INS
chr14	31343685	31345620	INS
chr14	31396021	31396743	INS
chr14	31400320	31401643	INS
chr14	1880178	1880179	DEL
chr14	3128677	3128678	DEL
chr14	3392694	3392695	DEL
chr14	3881625	3881626	DEL
chr14	3888674	3888675	DEL
chr14	3895668	3895669	DEL
chr14	3923128	3923129	DEL
chr14	4148975	4148976	DEL
chr14	5761257	5761297	DEL
chr14	6012014	6012025	DEL
chr14	8918896	8918897	DEL
chr14	9726889	9726893	DEL
chr14	9880873	9880882	DEL
chr14	10844335	10844336	DEL
chr14	11208538	11208565	DEL
chr14	12167484	12167485	DEL
chr14	12886142	12886143	DEL
chr14	18883747	18883748	DEL
chr14	21600249	21600250	DEL
chr14	24194464	24194465	DEL
chr14	24766038	24766063	DEL
chr14	29560225	29560257	DEL
chr14	29813161	29813162	DEL
chr14	30224296	30224313	DEL
chr16	4403083	4407443	INS
chr16	5628055	5629956	INS
chr16	5809249	5810986	INS
chr16	5846793	5848054	INS
chr16	5913425	5916555	INS
chr16	5959185	5960444	INS
chr16	8381533	8383378	INS
chr16	8386745	8386869	INS
chr16	8458905	8476908	INS
chr16	8514399	8519219	INS
chr16	8724255	8727523	INS
chr16	9045565	9049897	INS
chr16	9288926	9290653	INS
chr16	15004400	15010284	INS
chr16	15015015	15018783	INS
chr16	15356898	15362744	INS
chr16	15724308	15726240	INS
chr16	15746962	15751679	INS
chr16	15804550	15805151	INS
chr16	16418233	16419728	INS
chr16	17222296	17223181	INS
chr16	17260507	17275814	INS
chr16	17313138	17318753	INS
chr16	18799845	18801225	INS
chr16	19102375	19103113	INS
chr16	19183698	19184650	INS
chr16	19468242	19473026	INS
chr16	19592207	19593879	INS
chr16	19637771	19641054	INS
chr16	19699897	19700016	INS
chr16	6182410	6182411	DEL
chr16	7936653	7936657	DEL
chr16	17282424	17282452	DEL
chr17	19849427	19850922	INS
chr17	4532522	4532523	DEL
chr18	936004	936157	INS
chr18	3415756	3421041	INS
chr18	5018235	5025268	INS
chr18	7552549	7555025	INS
chr18	3526354	3526402	DEL
chr18	5077763	5077764	DEL

## Sheet: Table S7
Table S7. Genes Located within 5 kb Upstream or Downstream of JA Unique Structural Variations.
CHR	START	END	TYPE	CHR	START	END	GENE
chr01	11285989	11296000	DEL	chr01	11293177	11294877	Vitis01g01063
chr01	11285989	11296000	DEL	chr01	11279167	11292117	Vitis01g01062
chr01	11527636	11537693	INS	chr01	11526470	11528579	Vitis01g01081
chr01	11699284	11711373	INS	chr01	11701592	11714056	Vitis01g01090
chr01	16869235	16884186	INS	chr01	16879178	16883574	Vitis01g01394
chr01	16869235	16884186	INS	chr01	16883571	16891030	Vitis01g01395
chr01	18178564	18188617	INS	chr01	18182269	18184573	Vitis01g01465
chr01	18178564	18188617	INS	chr01	18166535	18181350	Vitis01g01464
chr01	18178564	18188617	INS	chr01	18184655	18193915	Vitis01g01466
chr01	22959834	22971562	INS	chr01	22961261	22961689	Vitis01g01869
chr01	22959834	22971562	INS	chr01	22968644	22970138	Vitis01g01870
chr01	23285634	23297269	INS	chr01	23288398	23290591	Vitis01g01904
chr01	23285634	23297269	INS	chr01	23281116	23288643	Vitis01g01903
chr01	23285634	23297269	INS	chr01	23296804	23306420	Vitis04g00048
chr01	24046175	24057405	INS	chr01	24048391	24049883	Vitis01g01978
chr01	24046175	24057405	INS	chr01	24051033	24051175	Vitis01g01979
chr02	7720736	7737186	INS	chr02	7718160	7760545	Vitis02g00834
chr02	8167732	8179331	INS	chr02	8142004	8168114	Vitis02g00866
chr02	8167732	8179331	INS	chr02	8174328	8192072	Vitis02g00867
chr03	4405063	4416513	INS	chr03	4395166	4417181	Vitis03g00566
chr05	515282	530053	INS	chr05	516469	520287	Vitis05g00058
chr05	515282	530053	INS	chr05	525716	528772	Vitis05g00059
chr05	515282	530053	INS	chr05	529140	536345	Vitis05g00060
chr05	700766	720084	INS	chr05	708451	708786	Vitis14g00962
chr05	700766	720084	INS	chr05	709411	710425	Vitis07g01060
chr05	700766	720084	INS	chr05	709411	711283	Vitis07g01061
chr05	700766	720084	INS	chr05	685118	716315	Vitis05g00085
chr05	700766	720084	INS	chr05	685804	701404	Vitis05g00086
chr05	700766	720084	INS	chr05	704367	719527	Vitis05g00088
chr05	700766	720084	INS	chr05	716444	726692	Vitis05g00089
chr05	700766	720084	INS	chr05	719650	727338	Vitis05g00090
chr05	785725	798375	INS	chr05	798010	799025	Vitis05g00101
chr05	785725	798375	INS	chr05	783050	786968	Vitis05g00100
chr05	3714875	3725997	INS	chr05	3717906	3730508	Vitis05g00446
chr05	5788176	5803349	INS	chr05	5784485	5791993	Vitis05g00670
chr05	5788176	5803349	INS	chr05	5785377	5789075	Vitis05g00671
chr05	5788176	5803349	INS	chr05	5795006	5797991	Vitis18g02931
chr05	5788176	5803349	INS	chr05	5802111	5804044	Vitis05g00672
chr05	5818821	5828880	INS	chr05	5820967	5821643	Vitis05g00674
chr05	5818821	5828880	INS	chr05	5821601	5822335	Vitis05g00675
chr05	5818821	5828880	INS	chr05	5814465	5827946	Vitis05g00673
chr05	5818821	5828880	INS	chr05	5828178	5832886	Vitis05g00677
chr05	8514424	8538560	INS	chr05	8517269	8517476	Vitis05g00893
chr05	8514424	8538560	INS	chr05	8527744	8528790	Vitis05g01534
chr05	15114195	15131104	INS	chr05	15114607	15117728	Vitis05g01230
chr05	15114195	15131104	INS	chr05	15115816	15116032	Vitis05g01231
chr05	15114195	15131104	INS	chr05	15115938	15116264	Vitis05g01232
chr05	15114195	15131104	INS	chr05	15119816	15121274	Vitis07g01983
chr05	15114195	15131104	INS	chr05	15129525	15130046	Vitis16g00726
chr05	15114195	15131104	INS	chr05	15105404	15209247	Vitis05g01228
chr05	15144908	15160411	INS	chr05	15132165	15145790	Vitis05g01233
chr05	15144908	15160411	INS	chr05	15105404	15209247	Vitis05g01228
chr05	15163000	15174054	INS	chr05	15105404	15209247	Vitis05g01228
chr05	15316910	15327193	INS	chr05	15323018	15335141	Vitis05g01237
chr05	15319223	15329224	DEL	chr05	15323018	15335141	Vitis05g01237
chr05	17986922	17997045	INS	chr05	17987096	17988735	Vitis05g01426
chr05	17986922	17997045	INS	chr05	17989890	18026853	Vitis05g01427
chr05	18543038	18554314	INS	chr05	18551966	18552842	Vitis05g01483
chr05	18543038	18554314	INS	chr05	18552104	18560173	Vitis05g01484
chr05	18543038	18554314	INS	chr05	18525449	18560173	Vitis05g01481
chr05	19508901	19521602	INS	chr05	19511866	19512093	Vitis05g01536
chr05	19508901	19521602	INS	chr05	19512489	19520058	Vitis05g01537
chr05	21867831	21880690	INS	chr05	21870907	21879011	Vitis05g01701
chr05	22216083	22230231	INS	chr05	22216005	22229156	Vitis05g01727
chr05	23681505	23693721	INS	chr05	23684294	23685836	Vitis05g01893
chr05	23681505	23693721	INS	chr05	23667542	23682943	Vitis05g01892
chr05	23681505	23693721	INS	chr05	23690084	23699015	Vitis05g01894
chr07	169131	183399	INS	chr07	174938	176166	Vitis13g00478
chr07	169131	183399	INS	chr07	182453	183973	Vitis07g00008
chr07	431381	448016	INS	chr07	437822	439017	Vitis16g01474
chr07	431381	448016	INS	chr07	447947	449296	Vitis15g00150
chr07	629257	639464	INS	chr07	635221	639399	Vitis07g00051
chr07	771561	781646	INS	chr07	776825	784413	Vitis07g00065
chr07	867669	877736	INS	chr07	875976	879697	Vitis07g00074
chr07	972315	987374	INS	chr07	947396	991876	Vitis07g00080
chr07	1281914	1292109	INS	chr07	1281158	1287610	Vitis07g00115
chr07	1281914	1292109	INS	chr07	1275859	1284245	Vitis07g00112
chr07	1281914	1292109	INS	chr07	1275859	1305363	Vitis07g00113
chr07	1281914	1292109	INS	chr07	1285136	1302458	Vitis07g00116
chr07	1281914	1292109	INS	chr07	1275859	1313180	Vitis07g00114
chr07	1417420	1433803	INS	chr07	1418754	1421485	Vitis07g00126
chr07	1417420	1433803	INS	chr07	1429814	1431058	Vitis10g01155
chr07	1424390	1439187	INS	chr07	1429814	1431058	Vitis10g01155
chr07	1424390	1439187	INS	chr07	1434181	1435312	Vitis07g00127
chr07	1424390	1439187	INS	chr07	1435786	1443845	Vitis07g00128
chr07	1443320	1453443	INS	chr07	1445514	1449614	Vitis07g00129
chr07	1443320	1453443	INS	chr07	1449701	1451039	Vitis07g00130
chr07	1443320	1453443	INS	chr07	1435786	1443845	Vitis07g00128
chr07	1537872	1554028	INS	chr07	1544636	1545237	Vitis04g00218
chr07	1537872	1554028	INS	chr07	1545356	1547062	Vitis04g00219
chr07	1537872	1554028	INS	chr07	1548021	1548820	Vitis14g02427
chr07	1537872	1554028	INS	chr07	1540018	1542029	Vitis07g00144
chr07	2065953	2077144	INS	chr07	2068699	2074022	Vitis07g00206
chr07	2065953	2077144	INS	chr07	2072556	2077969	Vitis07g00207
chr07	2065953	2077144	INS	chr07	2062697	2069684	Vitis07g00205
chr07	2116837	2126929	INS	chr07	2109698	2125522	Vitis07g00211
chr07	2269373	2280687	INS	chr07	2265510	2270798	Vitis07g00232
chr07	2269373	2280687	INS	chr07	2280608	2284379	Vitis07g00234
chr07	2269373	2280687	INS	chr07	2273419	2280413	Vitis07g00233
chr07	2827914	2854154	INS	chr07	2821604	2830660	Vitis07g00295
chr07	2827914	2854154	INS	chr07	2835162	2835965	Vitis08g00427
chr07	2827914	2854154	INS	chr07	2836593	2840162	Vitis18g02405
chr07	2827914	2854154	INS	chr07	2841948	2848250	Vitis04g00047
chr07	2827914	2854154	INS	chr07	2853367	2862986	Vitis07g00296
chr07	3162771	3173539	INS	chr07	3162967	3163870	Vitis07g00324
chr07	3162771	3173539	INS	chr07	3164852	3166102	Vitis07g00325
chr07	3162771	3173539	INS	chr07	3171732	3182415	Vitis07g00329
chr07	3593661	3610503	INS	chr07	3606677	3609718	Vitis07g00385
chr07	3593661	3610503	INS	chr07	3586852	3598666	Vitis07g00384
chr07	3702956	3713237	INS	chr07	3711555	3714524	Vitis07g00402
chr07	3702956	3713237	INS	chr07	3702471	3704462	Vitis07g00401
chr07	4834612	4844643	DEL	chr07	4836184	4839242	Vitis07g00545
chr07	4834612	4844643	DEL	chr07	4840272	4844078	Vitis07g00546
chr07	4834612	4844643	DEL	chr07	4843282	4845391	Vitis07g00547
chr07	4834612	4844643	DEL	chr07	4832197	4834636	Vitis07g00544
chr07	10879838	10900893	INS	chr07	10887500	10888098	Vitis03g01081
chr07	10879838	10900893	INS	chr07	10888231	10888467	Vitis03g01080
chr07	10879838	10900893	INS	chr07	10888447	10889070	Vitis03g01079
chr07	10879838	10900893	INS	chr07	10895883	10913222	Vitis07g00975
chr07	25305985	25316036	INS	chr07	25315807	25318357	Vitis07g01997
chr07	25470103	25480431	INS	chr07	25479883	25481852	Vitis07g02017
chr07	25470103	25480431	INS	chr07	25458867	25474531	Vitis07g02015
chr07	25599257	25610237	INS	chr07	25598965	25599913	Vitis07g02033
chr07	25599257	25610237	INS	chr07	25602135	25613864	Vitis07g02034
chr07	25639573	25650943	INS	chr07	25634130	25652053	Vitis07g02036
chr07	25658338	25674791	INS	chr07	25656158	25662194	Vitis07g02037
chr07	25658338	25674791	INS	chr07	25670223	25681522	Vitis07g02038
chr07	25911210	25921294	INS	chr07	25907656	25925506	Vitis07g02064
chr07	25959743	25969821	INS	chr07	25951628	25963421	Vitis07g02068
chr07	25986940	25997001	INS	chr07	25987757	25990512	Vitis07g02071
chr07	26201139	26211698	INS	chr07	26200525	26221969	Vitis07g02087
chr07	26400151	26416272	INS	chr07	26415198	26416986	Vitis07g02112
chr07	26400151	26416272	INS	chr07	26373414	26414486	Vitis07g02111
chr07	26419363	26429364	DEL	chr07	26417739	26441654	Vitis07g02113
chr07	26421765	26431767	DEL	chr07	26417739	26441654	Vitis07g02113
chr07	26428616	26439201	INS	chr07	26417739	26441654	Vitis07g02113
chr07	26472726	26484459	INS	chr07	26474080	26476197	Vitis07g02119
chr07	26590591	26600710	INS	chr07	26577689	26594111	Vitis07g02136
chr07	26684998	26695057	INS	chr07	26676534	26687620	Vitis07g02145
chr07	26684998	26695057	INS	chr07	26688139	26698438	Vitis07g02146
chr07	26687781	26698320	INS	chr07	26688139	26698438	Vitis07g02146
chr07	26734191	26749164	INS	chr07	26734695	26736066	Vitis07g02152
chr07	26734191	26749164	INS	chr07	26737708	26738525	Vitis07g02156
chr07	26734191	26749164	INS	chr07	26738526	26739196	Vitis07g02157
chr07	26765119	26776008	INS	chr07	26767487	26791767	Vitis07g02159
chr07	26771816	26786465	INS	chr07	26777352	26778656	Vitis10g02060
chr07	26771816	26786465	INS	chr07	26778914	26779901	Vitis10g02061
chr07	26771816	26786465	INS	chr07	26780217	26780796	Vitis10g02062
chr07	26771816	26786465	INS	chr07	26767487	26791767	Vitis07g02159
chr07	26802042	26815038	INS	chr07	26798766	26802116	Vitis07g02161
chr07	26802042	26815038	INS	chr07	26804390	26804856	Vitis07g02163
chr07	26802042	26815038	INS	chr07	26812213	26813100	Vitis07g02164
chr07	26802042	26815038	INS	chr07	26803622	26805275	Vitis07g02162
chr07	26846594	26862135	INS	chr07	26854429	26854665	Vitis05g01130
chr07	26846594	26862135	INS	chr07	26857460	26859554	Vitis07g02170
chr07	27180866	27197081	INS	chr07	27186161	27188540	Vitis10g00606
chr07	27180866	27197081	INS	chr07	27179148	27194315	Vitis07g02211
chr07	27180866	27197081	INS	chr07	27196469	27199396	Vitis07g02212
chr07	27193619	27203698	INS	chr07	27199888	27202083	Vitis07g02213
chr07	27193619	27203698	INS	chr07	27179148	27194315	Vitis07g02211
chr07	27193619	27203698	INS	chr07	27196469	27199396	Vitis07g02212
chr07	27238869	27248978	INS	chr07	27234140	27241212	Vitis07g02218
chr07	27255297	27268763	INS	chr07	27249795	27270997	Vitis07g02219
chr07	27660039	27674423	INS	chr07	27656923	27660625	Vitis07g02264
chr07	27660039	27674423	INS	chr07	27671666	27681232	Vitis07g02265
chr07	27674668	27684792	INS	chr07	27671666	27681232	Vitis07g02265
chr07	27674668	27684792	INS	chr07	27682087	27699332	Vitis07g02266
chr07	27675329	27685393	INS	chr07	27671666	27681232	Vitis07g02265
chr07	27675329	27685393	INS	chr07	27682087	27699332	Vitis07g02266
chr07	27965970	27980332	INS	chr07	27973568	27974185	Vitis09g01414
chr07	27965970	27980332	INS	chr07	27967397	27969121	Vitis07g02293
chr07	28504519	28514652	INS	chr07	28507017	28520961	Vitis07g02346
chr07	28712549	28735483	INS	chr07	28733021	28743296	Vitis07g02371
chr07	28736671	28746723	INS	chr07	28733021	28743296	Vitis07g02371
chr07	28965760	28976556	INS	chr07	28962262	28975657	Vitis07g02388
chr07	29513608	29528810	INS	chr07	29513265	29532337	Vitis07g02419
chr07	29841129	29851458	INS	chr07	29846550	29850302	Vitis07g02445
chr07	29841129	29851458	INS	chr07	29816067	29844945	Vitis07g02443
chr07	29914151	29924276	INS	chr07	29899657	29916257	Vitis07g02447
chr07	30043854	30054032	INS	chr07	30028967	30044761	Vitis07g02454
chr07	30043854	30054032	INS	chr07	30045737	30057758	Vitis07g02456
chr07	30242986	30259285	INS	chr07	30246103	30265743	Vitis07g02467
chr07	30263419	30279203	INS	chr07	30267248	30267361	Vitis14g00007
chr07	30263419	30279203	INS	chr07	30246103	30265743	Vitis07g02467
chr07	30426577	30442086	INS	chr07	30428478	30429165	Vitis07g02480
chr07	30426577	30442086	INS	chr07	30421282	30490412	Vitis07g02479
chr08	21951029	21964670	INS	chr08	21951110	21954328	Vitis08g01693
chr08	21951029	21964670	INS	chr08	21957232	21957638	Vitis15g00157
chr08	21951029	21964670	INS	chr08	21957766	21958812	Vitis15g00156
chr08	21951029	21964670	INS	chr08	21959220	21959484	Vitis12g01099
chr08	21951029	21964670	INS	chr08	21960127	21961606	Vitis08g01695
chr08	21951029	21964670	INS	chr08	21960127	21961606	Vitis08g01696
chr08	21951029	21964670	INS	chr08	21961607	21963777	Vitis08g01697
chr08	22487752	22504703	INS	chr08	22482934	22490175	Vitis08g01764
chr08	22487752	22504703	INS	chr08	22491381	22491944	Vitis08g01766
chr08	22487752	22504703	INS	chr08	22500767	22501363	Vitis08g01767
chr08	22487752	22504703	INS	chr08	22503091	22506811	Vitis08g01768
chr08	22487752	22504703	INS	chr08	22486162	22517156	Vitis08g01765
chr08	22702346	22712575	INS	chr08	22701286	22705620	Vitis08g01798
chr08	22702346	22712575	INS	chr08	22710183	22713506	Vitis08g01799
chr11	19771559	19785242	INS	chr11	19767668	19773471	Vitis11g01498
chr11	19771559	19785242	INS	chr11	19737236	19773471	Vitis11g01494
chr11	19771559	19785242	INS	chr11	19767668	19785164	Vitis11g01499
chr11	19842402	19858792	INS	chr11	19845689	19855568	Vitis11g01513
chr11	19842402	19858792	INS	chr11	19834771	19872678	Vitis11g01505
chr11	19842402	19858792	INS	chr11	19836105	19845016	Vitis11g01509
chr11	19860157	19871070	INS	chr11	19834771	19872678	Vitis11g01505
chr11	19877605	19888157	INS	chr11	19881297	19900506	Vitis11g01515
chr11	19938319	19948649	INS	chr11	19939013	19975377	Vitis11g01521
chr12	7246964	7258732	INS	chr12	7258162	7259919	Vitis12g00707
chr12	7246964	7258732	INS	chr12	7254606	7260346	Vitis12g00706
chr12	7606587	7619019	INS	chr12	7608117	7610129	Vitis12g00741
chr12	7606587	7619019	INS	chr12	7616952	7617302	Vitis12g00742
chr12	12874195	12903357	INS	chr12	12852163	12875797	Vitis12g01093
chr12	13091681	13108294	INS	chr12	13103666	13116177	Vitis12g01106
chr12	17760007	17770038	DEL	chr12	17763734	17770090	Vitis12g01360
chr12	17760007	17770038	DEL	chr12	17755777	17761373	Vitis12g01359
chr12	18115432	18131842	INS	chr12	18121921	18123076	Vitis03g01428
chr12	18115432	18131842	INS	chr12	18123185	18124873	Vitis07g00344
chr12	18115432	18131842	INS	chr12	18124988	18125500	Vitis14g01897
chr12	18115432	18131842	INS	chr12	18114392	18132384	Vitis12g01382
chr12	18123358	18135780	INS	chr12	18123185	18124873	Vitis07g00344
chr12	18123358	18135780	INS	chr12	18124988	18125500	Vitis14g01897
chr12	18123358	18135780	INS	chr12	18114392	18132384	Vitis12g01382
chr12	21815750	21834071	INS	chr12	21816255	21818072	Vitis14g00771
chr12	21815750	21834071	INS	chr12	21833805	21835380	Vitis12g01640
chr12	21815750	21834071	INS	chr12	21833805	21835380	Vitis12g01641
chr12	22041935	22051943	DEL	chr12	22033382	22055052	Vitis12g01659
chr12	22041935	22051943	DEL	chr12	22035878	22047437	Vitis12g01660
chr12	23559827	23574697	INS	chr12	23524927	23625778	Vitis12g01750
chr12	25226854	25238090	INS	chr12	25218806	25229501	Vitis12g01866
chr12	25226854	25238090	INS	chr12	25236747	25288510	Vitis12g01868
chr12	25255781	25267225	INS	chr12	25236747	25288510	Vitis12g01868
chr13	144359	159410	INS	chr13	113038	176384	Vitis13g00006
chr13	158834	168835	DEL	chr13	162950	163337	Vitis13g00009
chr13	158834	168835	DEL	chr13	113038	176384	Vitis13g00006
chr13	379376	389435	INS	chr13	380895	384749	Vitis13g00040
chr13	641369	651611	INS	chr13	648806	651521	Vitis13g00066
chr13	641369	651611	INS	chr13	637489	647037	Vitis13g00065
chr13	979436	995817	INS	chr13	976120	999155	Vitis13g00107
chr13	1132092	1142306	INS	chr13	1139855	1140794	Vitis13g00130
chr13	3806446	3816657	INS	chr13	3802203	3806633	Vitis13g00445
chr13	3806446	3816657	INS	chr13	3811976	3817044	Vitis13g00446
chr13	3856938	3867002	INS	chr13	3858056	3866015	Vitis13g00452
chr13	3887637	3897826	INS	chr13	3883079	3889588	Vitis13g00455
chr13	3887637	3897826	INS	chr13	3893514	3897142	Vitis13g00456
chr13	3938784	3948836	INS	chr13	3936706	3939490	Vitis13g00461
chr13	3938784	3948836	INS	chr13	3942162	3945398	Vitis13g00462
chr13	4069323	4080167	INS	chr13	4070463	4117699	Vitis13g00466
chr13	4069323	4080167	INS	chr13	4075149	4081035	Vitis13g00465
chr13	4419588	4436723	INS	chr13	4418297	4420282	Vitis13g00489
chr13	4419588	4436723	INS	chr13	4421489	4422490	Vitis13g00493
chr13	4459068	4469125	INS	chr13	4461274	4462799	Vitis13g00497
chr13	4459435	4482081	INS	chr13	4461274	4462799	Vitis13g00497
chr13	4721220	4731382	INS	chr13	4723290	4728386	Vitis13g00523
chr13	4721220	4731382	INS	chr13	4729412	4731862	Vitis13g00524
chr13	4721220	4731382	INS	chr13	4718187	4740238	Vitis13g00522
chr13	5086663	5102950	INS	chr13	5092063	5092895	Vitis03g00941
chr13	5086663	5102950	INS	chr13	5093386	5094121	Vitis14g01638
chr13	5086663	5102950	INS	chr13	5096542	5097638	Vitis03g00944
chr13	5086663	5102950	INS	chr13	5094839	5096265	Vitis14g01639
chr13	5086663	5102950	INS	chr13	5094840	5096406	Vitis14g01640
chr13	5086663	5102950	INS	chr13	5075659	5118504	Vitis13g00556
chr13	5165492	5175547	INS	chr13	5168503	5170403	Vitis13g00568
chr13	5287140	5297322	INS	chr13	5295119	5296063	Vitis13g00580
chr13	5294035	5304364	INS	chr13	5295119	5296063	Vitis13g00580
chr13	5324524	5338935	INS	chr13	5330750	5331411	Vitis17g01159
chr13	5357344	5367528	INS	chr13	5363716	5365242	Vitis13g00585
chr13	5547341	5557405	INS	chr13	5546942	5548965	Vitis05g01795
chr13	5547341	5557405	INS	chr13	5550325	5550750	Vitis05g01796
chr13	5547341	5557405	INS	chr13	5550808	5551248	Vitis05g01797
chr13	5547341	5557405	INS	chr13	5539968	5568694	Vitis13g00605
chr13	5551397	5561710	INS	chr13	5539968	5568694	Vitis13g00605
chr13	5604620	5615910	INS	chr13	5606994	5616838	Vitis13g00608
chr13	5620902	5630953	INS	chr13	5617804	5621627	Vitis13g00609
chr13	5620902	5630953	INS	chr13	5623797	5647540	Vitis13g00610
chr13	5889222	5900907	INS	chr13	5887632	5911063	Vitis13g00628
chr13	5921993	5936037	INS	chr13	5920744	5932952	Vitis13g00629
chr13	6061050	6071108	INS	chr13	6061099	6073725	Vitis13g00639
chr13	6072118	6082267	INS	chr13	6061099	6073725	Vitis13g00639
chr13	6072118	6082267	INS	chr13	6074337	6082112	Vitis13g00640
chr13	6440629	6450774	INS	chr13	6422821	6443019	Vitis13g00672
chr13	6508482	6518549	INS	chr13	6497856	6508497	Vitis13g00680
chr13	6662928	6674261	INS	chr13	6633855	6663490	Vitis13g00686
chr13	6903306	6913926	INS	chr13	6900319	6914066	Vitis13g00708
chr13	6955179	6965229	INS	chr13	6962050	6963013	Vitis13g00713
chr13	7006300	7022444	INS	chr13	6996301	7062581	Vitis13g00716
chr13	7134100	7150288	INS	chr13	7148370	7153544	Vitis13g00725
chr13	7134100	7150288	INS	chr13	7130796	7147602	Vitis13g00724
chr13	7151223	7161554	INS	chr13	7148370	7153544	Vitis13g00725
chr13	7151223	7161554	INS	chr13	7154350	7159525	Vitis13g00726
chr13	7179582	7190314	INS	chr13	7175283	7179978	Vitis13g00727
chr13	7209711	7219852	INS	chr13	7202978	7210327	Vitis13g00730
chr13	7221867	7236670	INS	chr13	7229929	7231567	Vitis13g01679
chr13	7221867	7236670	INS	chr13	7233040	7239721	Vitis13g00732
chr13	7498211	7518606	INS	chr13	7515526	7516171	Vitis13g00750
chr13	7498211	7518606	INS	chr13	7466798	7516349	Vitis13g00747
chr13	7596907	7607052	INS	chr13	7596592	7597161	Vitis13g00751
chr13	7596907	7607052	INS	chr13	7603284	7629942	Vitis13g00753
chr13	7596907	7607052	INS	chr13	7600785	7602188	Vitis13g00752
chr13	7651329	7663238	INS	chr13	7637496	7660388	Vitis13g00754
chr13	7916095	7926872	INS	chr13	7915546	7925988	Vitis13g00782
chr13	8105961	8117272	INS	chr13	8099701	8108824	Vitis13g00794
chr13	8368635	8383395	INS	chr13	8362850	8368959	Vitis13g00812
chr13	8368635	8383395	INS	chr13	8372484	8379298	Vitis13g00813
chr13	8456292	8480089	INS	chr13	8466107	8469630	Vitis16g00894
chr13	8884098	8894323	INS	chr13	8893173	8895872	Vitis13g00829
chr13	9177160	9188817	INS	chr13	9183894	9191257	Vitis13g00838
chr13	9177160	9188817	INS	chr13	9185755	9193654	Vitis13g00839
chr13	9330376	9340879	INS	chr13	9308695	9370674	Vitis13g00848
chr13	9503778	9514446	INS	chr13	9509874	9515780	Vitis13g00863
chr13	9639296	9649908	INS	chr13	9639331	9643764	Vitis13g00868
chr13	10527384	10539069	INS	chr13	10535180	10536425	Vitis13g00909
chr13	10796590	10808225	INS	chr13	10793361	10800660	Vitis13g00933
chr13	10798373	10810041	INS	chr13	10793361	10800660	Vitis13g00933
chr13	10951706	10967754	INS	chr13	10954389	10979234	Vitis13g00942
chr13	10951706	10967754	INS	chr13	10957872	10961639	Vitis10g00256
chr13	10951706	10967754	INS	chr13	10960704	10962317	Vitis10g00257
chr13	10968630	10978887	INS	chr13	10954389	10979234	Vitis13g00942
chr13	10975644	10986747	INS	chr13	10954389	10979234	Vitis13g00942
chr13	14176237	14186464	INS	chr13	14175841	14211359	Vitis13g01092
chr13	17656139	17671096	INS	chr13	17649673	17673849	Vitis13g01266
chr13	23435643	23445645	DEL	chr13	23432387	23445296	Vitis13g01786
chr13	23435643	23445645	DEL	chr13	23433856	23437828	Vitis13g01784
chr13	24019543	24034441	INS	chr13	24027376	24027852	Vitis14g01551
chr13	24019543	24034441	INS	chr13	24031689	24040465	Vitis13g01829
chr13	24522670	24532672	DEL	chr13	24525910	24529125	Vitis13g01859
chr13	26369630	26383052	INS	chr13	26374696	26375685	Vitis07g02460
chr13	26369630	26383052	INS	chr13	26376411	26378058	Vitis07g02459
chr13	26369630	26383052	INS	chr13	26363158	26385837	Vitis13g02048
chr13	26383353	26394388	INS	chr13	26386354	26393237	Vitis13g02049
chr13	26383353	26394388	INS	chr13	26363158	26385837	Vitis13g02048
chr13	27317030	27332816	INS	chr13	27322604	27324902	Vitis18g02010
chr13	27317030	27332816	INS	chr13	27323933	27325636	Vitis18g02011
chr13	27317030	27332816	INS	chr13	27308941	27329734	Vitis13g02135
chr13	27631240	27647363	INS	chr13	27629798	27633815	Vitis13g02165
chr13	27631240	27647363	INS	chr13	27633205	27633777	Vitis13g02166
chr13	27631240	27647363	INS	chr13	27636287	27638547	Vitis18g00359
chr13	27631240	27647363	INS	chr13	27640907	27642203	Vitis18g00361
chr13	27631240	27647363	INS	chr13	27646910	27647638	Vitis13g02168
chr13	27631240	27647363	INS	chr13	27634040	27644793	Vitis13g02167
chr13	27631240	27647363	INS	chr13	27638556	27640916	Vitis18g00360
chr13	28255341	28265437	INS	chr13	28259945	28260118	Vitis13g02232
chr13	28255341	28265437	INS	chr13	28262717	28264720	Vitis17g01318
chr13	28255341	28265437	INS	chr13	28264847	28265687	Vitis13g00778
chr14	1559235	1569373	INS	chr14	1561796	1563661	Vitis14g00217
chr14	1559235	1569373	INS	chr14	1564437	1575113	Vitis14g00218
chr14	1565963	1576065	INS	chr14	1564437	1575113	Vitis14g00218
chr14	1566203	1576311	INS	chr14	1564437	1575113	Vitis14g00218
chr14	1660458	1671198	INS	chr14	1659711	1661712	Vitis14g00228
chr14	1662477	1675678	INS	chr14	1672633	1674885	Vitis14g00229
chr14	1677409	1687462	INS	chr14	1682883	1684740	Vitis14g00230
chr14	1677409	1687462	INS	chr14	1685757	1685822	Vitis14g00231
chr14	1727898	1742672	INS	chr14	1724582	1728995	Vitis14g00242
chr14	1727898	1742672	INS	chr14	1731288	1731835	Vitis14g00243
chr14	1727898	1742672	INS	chr14	1738772	1744417	Vitis14g00244
chr14	1776041	1790143	INS	chr14	1779068	1795543	Vitis14g00249
chr14	1875178	1885179	DEL	chr14	1876458	1881577	Vitis14g00256
chr14	1880126	1900492	INS	chr14	1876458	1881577	Vitis14g00256
chr14	2259226	2275297	INS	chr14	2257778	2282058	Vitis14g00260
chr14	2280566	2291229	INS	chr14	2287318	2288504	Vitis14g00262
chr14	2280566	2291229	INS	chr14	2257778	2282058	Vitis14g00260
chr14	2280566	2291229	INS	chr14	2288876	2299048	Vitis14g00263
chr14	2378605	2388885	INS	chr14	2382464	2391999	Vitis14g00268
chr14	2378605	2388885	INS	chr14	2368721	2380363	Vitis14g00267
chr14	2710661	2727849	INS	chr14	2717590	2718625	Vitis05g01262
chr14	2710661	2727849	INS	chr14	2722874	2723640	Vitis14g00282
chr14	2710661	2727849	INS	chr14	2724088	2724610	Vitis14g00283
chr14	2710661	2727849	INS	chr14	2725846	2726274	Vitis14g00284
chr14	3102315	3112367	INS	chr14	3109770	3118118	Vitis14g00310
chr14	3123677	3133678	DEL	chr14	3124340	3127086	Vitis14g00311
chr14	3123677	3133678	DEL	chr14	3131951	3132394	Vitis14g00312
chr14	3210641	3224694	INS	chr14	3211052	3211372	Vitis14g00332
chr14	3306973	3317701	INS	chr14	3314313	3316148	Vitis14g00337
chr14	3306973	3317701	INS	chr14	3304507	3322120	Vitis14g00336
chr14	3373231	3388711	INS	chr14	3374410	3387226	Vitis14g00341
chr14	3373231	3388711	INS	chr14	3388076	3418352	Vitis14g00342
chr14	3387694	3397695	DEL	chr14	3388076	3418352	Vitis14g00342
chr14	3389680	3406102	INS	chr14	3398017	3399098	Vitis07g01251
chr14	3389680	3406102	INS	chr14	3388076	3418352	Vitis14g00342
chr14	3500173	3513349	INS	chr14	3508825	3513713	Vitis14g00355
chr14	3500173	3513349	INS	chr14	3496280	3523967	Vitis14g00354
chr14	3679310	3691453	INS	chr14	3662676	3693088	Vitis14g00378
chr14	3757333	3767504	INS	chr14	3754400	3757989	Vitis14g00386
chr14	3757333	3767504	INS	chr14	3759995	3767406	Vitis14g00387
chr14	3865602	3875657	INS	chr14	3870750	3875121	Vitis14g00399
chr14	3865602	3875657	INS	chr14	3863736	3867829	Vitis14g00398
chr14	3876625	3886626	DEL	chr14	3876047	3889878	Vitis14g00400
chr14	3883674	3893675	DEL	chr14	3876047	3889878	Vitis14g00400
chr14	3892440	3906829	INS	chr14	3902668	3903993	Vitis14g00401
chr14	3892440	3906829	INS	chr14	3906552	3908079	Vitis14g00402
chr14	3918128	3928129	DEL	chr14	3920485	3928477	Vitis14g00404
chr14	4095447	4111523	INS	chr14	4093664	4122814	Vitis14g00413
chr14	4143975	4153976	DEL	chr14	4146252	4147393	Vitis14g00417
chr14	4143975	4153976	DEL	chr14	4147394	4150779	Vitis14g00418
chr14	4143975	4153976	DEL	chr14	4134575	4145323	Vitis14g00416
chr14	4167997	4178063	INS	chr14	4167864	4172284	Vitis14g00422
chr14	4184735	4198832	INS	chr14	4180291	4186935	Vitis14g00423
chr14	4184735	4198832	INS	chr14	4188428	4240875	Vitis14g00424
chr14	4195506	4210583	INS	chr14	4205673	4205973	Vitis14g00426
chr14	4195506	4210583	INS	chr14	4188428	4240875	Vitis14g00424
chr14	4205892	4221386	INS	chr14	4205673	4205973	Vitis14g00426
chr14	4205892	4221386	INS	chr14	4188428	4240875	Vitis14g00424
chr14	4217116	4233161	INS	chr14	4231177	4233202	Vitis14g00428
chr14	4217116	4233161	INS	chr14	4188428	4240875	Vitis14g00424
chr14	4239195	4249261	INS	chr14	4247016	4259276	Vitis14g00430
chr14	4239195	4249261	INS	chr14	4188428	4240875	Vitis14g00424
chr14	4652799	4662893	INS	chr14	4652534	4657460	Vitis14g00452
chr14	4652799	4662893	INS	chr14	4660910	4695355	Vitis14g00453
chr14	4809098	4829521	INS	chr14	4825617	4831134	Vitis14g00457
chr14	4967011	4977625	INS	chr14	4974853	4979544	Vitis14g00465
chr14	5030697	5040938	INS	chr14	5022674	5033107	Vitis14g00471
chr14	5093099	5104871	INS	chr14	5101079	5105401	Vitis14g00476
chr14	5093099	5104871	INS	chr14	5094918	5097067	Vitis14g00475
chr14	5137429	5153564	INS	chr14	5134042	5137793	Vitis14g00480
chr14	5137429	5153564	INS	chr14	5149242	5150160	Vitis14g00482
chr14	5137429	5153564	INS	chr14	5139185	5159849	Vitis14g00481
chr14	5154267	5164548	INS	chr14	5139185	5159849	Vitis14g00481
chr14	5154267	5164548	INS	chr14	5162408	5192266	Vitis14g00483
chr14	5462905	5472988	INS	chr14	5457993	5468371	Vitis14g00498
chr14	5676316	5686427	INS	chr14	5678110	5683091	Vitis14g00525
chr14	5676316	5686427	INS	chr14	5683487	5689185	Vitis14g00526
chr14	5754786	5764846	INS	chr14	5758940	5763193	Vitis14g00541
chr14	5756257	5766297	DEL	chr14	5758940	5763193	Vitis14g00541
chr14	5759118	5775957	INS	chr14	5758940	5763193	Vitis14g00541
chr14	5759118	5775957	INS	chr14	5772252	5790093	Vitis14g00571
chr14	5978576	5993870	INS	chr14	5982027	5982735	Vitis14g01017
chr14	5978576	5993870	INS	chr14	5986730	5987878	Vitis14g00433
chr14	6036715	6051725	INS	chr14	6041971	6045360	Vitis07g01217
chr14	6113016	6123817	INS	chr14	6114989	6123007	Vitis14g00575
chr14	6207535	6222657	INS	chr14	6212782	6214539	Vitis11g00767
chr14	6207535	6222657	INS	chr14	6216201	6217037	Vitis09g01364
chr14	6207535	6222657	INS	chr14	6185998	6249045	Vitis14g00582
chr14	6228988	6244362	INS	chr14	6243377	6244059	Vitis14g00584
chr14	6228988	6244362	INS	chr14	6185998	6249045	Vitis14g00582
chr14	6295011	6306874	INS	chr14	6303595	6307311	Vitis14g00587
chr14	6377420	6387759	INS	chr14	6355830	6383574	Vitis14g00600
chr14	6379964	6390108	INS	chr14	6355830	6383574	Vitis14g00600
chr14	6382634	6393861	INS	chr14	6392800	6394434	Vitis14g00601
chr14	6382634	6393861	INS	chr14	6355830	6383574	Vitis14g00600
chr14	6480876	6492891	INS	chr14	6483239	6490897	Vitis14g00623
chr14	6480876	6492891	INS	chr14	6455879	6555057	Vitis14g00616
chr14	6498478	6513545	INS	chr14	6455879	6555057	Vitis14g00616
chr14	6510865	6520929	INS	chr14	6517396	6519405	Vitis14g01117
chr14	6510865	6520929	INS	chr14	6517396	6519224	Vitis14g01118
chr14	6510865	6520929	INS	chr14	6455879	6555057	Vitis14g00616
chr14	6584341	6594895	INS	chr14	6571415	6584524	Vitis14g00629
chr14	6584341	6594895	INS	chr14	6573873	6605155	Vitis14g00630
chr14	6602838	6613124	INS	chr14	6573873	6605155	Vitis14g00630
chr14	6632561	6643475	INS	chr14	6637709	6638459	Vitis03g00776
chr14	6632561	6643475	INS	chr14	6626710	6699634	Vitis14g00632
chr14	6692104	6702480	INS	chr14	6626710	6699634	Vitis14g00632
chr14	7017673	7033851	INS	chr14	7013350	7041341	Vitis14g00667
chr14	7076158	7087920	INS	chr14	7078015	7086495	Vitis14g00672
chr14	7076158	7087920	INS	chr14	7079761	7080204	Vitis14g00673
chr14	7076158	7087920	INS	chr14	7076928	7078889	Vitis14g00671
chr14	7107961	7122567	INS	chr14	7105998	7170828	Vitis14g00675
chr14	7117212	7127484	INS	chr14	7105998	7170828	Vitis14g00675
chr14	7142717	7159005	INS	chr14	7105998	7170828	Vitis14g00675
chr14	7149492	7160153	INS	chr14	7105998	7170828	Vitis14g00675
chr14	7212253	7222323	INS	chr14	7215996	7218661	Vitis14g00680
chr14	7212253	7222323	INS	chr14	7218970	7227454	Vitis14g00681
chr14	7212253	7222323	INS	chr14	7191999	7213120	Vitis14g00679
chr14	7509205	7524385	INS	chr14	7517617	7517874	Vitis14g02167
chr14	7509205	7524385	INS	chr14	7521999	7525416	Vitis14g00699
chr14	7537468	7553422	INS	chr14	7542507	7543538	Vitis04g00946
chr14	7537468	7553422	INS	chr14	7543848	7547078	Vitis13g01035
chr14	7537468	7553422	INS	chr14	7545051	7546739	Vitis13g01036
chr14	7537468	7553422	INS	chr14	7553241	7556634	Vitis14g00700
chr14	7672171	7682303	INS	chr14	7671478	7675184	Vitis14g00710
chr14	7702961	7713963	INS	chr14	7687645	7743167	Vitis14g00713
chr14	7811059	7821151	INS	chr14	7818506	7818868	Vitis14g00724
chr14	7811059	7821151	INS	chr14	7800991	7817721	Vitis14g00723
chr14	7882835	7905839	INS	chr14	7892094	7893184	Vitis04g01195
chr14	7882835	7905839	INS	chr14	7894112	7894690	Vitis09g00100
chr14	7882835	7905839	INS	chr14	7903027	7904465	Vitis14g00733
chr14	7931939	7952182	INS	chr14	7931419	7933703	Vitis14g00734
chr14	7931939	7952182	INS	chr14	7951212	7951612	Vitis14g00735
chr14	7931939	7952182	INS	chr14	7951446	7974843	Vitis14g00736
chr14	8068178	8084532	INS	chr14	8075519	8076440	Vitis05g01040
chr14	8068178	8084532	INS	chr14	8077555	8079326	Vitis05g01354
chr14	8068178	8084532	INS	chr14	8057034	8106381	Vitis14g00745
chr14	8196756	8207860	INS	chr14	8198601	8199093	Vitis14g00752
chr14	8196756	8207860	INS	chr14	8200395	8218705	Vitis14g00753
chr14	8259174	8270898	INS	chr14	8268756	8269073	Vitis14g00759
chr14	8413646	8428461	INS	chr14	8410310	8414149	Vitis14g00770
chr14	8913896	8923897	DEL	chr14	8913648	8914124	Vitis14g00797
chr14	8913896	8923897	DEL	chr14	8916382	8917303	Vitis14g00798
chr14	8913896	8923897	DEL	chr14	8873357	8927849	Vitis14g00795
chr14	9066856	9078876	INS	chr14	9078051	9079319	Vitis14g00807
chr14	9353688	9364559	INS	chr14	9349257	9365808	Vitis14g00817
chr14	9395352	9405573	INS	chr14	9382470	9406182	Vitis14g00820
chr14	9475769	9491247	INS	chr14	9480916	9482003	Vitis05g01387
chr14	9475769	9491247	INS	chr14	9467425	9480454	Vitis14g00825
chr14	9659946	9670710	INS	chr14	9662495	9663391	Vitis14g00834
chr14	9659946	9670710	INS	chr14	9664568	9664897	Vitis14g00835
chr14	9659946	9670710	INS	chr14	9670307	9672832	Vitis18g02409
chr14	9664450	9679223	INS	chr14	9664568	9664897	Vitis14g00835
chr14	9664450	9679223	INS	chr14	9670307	9672832	Vitis18g02409
chr14	9664450	9679223	INS	chr14	9673029	9673260	Vitis18g02410
chr14	9664450	9679223	INS	chr14	9673395	9673616	Vitis18g02411
chr14	9664450	9679223	INS	chr14	9674223	9675068	Vitis14g00836
chr14	9721889	9731893	DEL	chr14	9721863	9722126	Vitis14g00845
chr14	9875873	9885882	DEL	chr14	9880553	9881134	Vitis14g00877
chr14	9875873	9885882	DEL	chr14	9880553	9881754	Vitis14g00878
chr14	9875873	9885882	DEL	chr14	9881949	9883072	Vitis14g00879
chr14	10037616	10047774	INS	chr14	10010435	10061195	Vitis14g00890
chr14	10312332	10322489	INS	chr14	10308731	10332173	Vitis14g00911
chr14	10313343	10324362	INS	chr14	10308731	10332173	Vitis14g00911
chr14	10839335	10849336	DEL	chr14	10821645	10929668	Vitis14g00935
chr14	10900236	10915339	INS	chr14	10910642	10911332	Vitis14g00940
chr14	10900236	10915339	INS	chr14	10913152	10914147	Vitis14g00941
chr14	10900236	10915339	INS	chr14	10821645	10929668	Vitis14g00935
chr14	11144586	11155530	INS	chr14	11128651	11174441	Vitis14g00957
chr14	11203538	11213565	DEL	chr14	11209862	11211757	Vitis14g00958
chr14	11288335	11298388	INS	chr14	11297724	11315649	Vitis14g00971
chr14	11299065	11313995	INS	chr14	11297724	11315649	Vitis14g00971
chr14	11330113	11340232	INS	chr14	11323565	11343051	Vitis14g00974
chr14	11338364	11349126	INS	chr14	11323565	11343051	Vitis14g00974
chr14	11372767	11384551	INS	chr14	11367443	11391090	Vitis14g00970
chr14	11887998	11899503	INS	chr14	11880431	11904014	Vitis14g00991
chr14	12162484	12172485	DEL	chr14	12162943	12163389	Vitis14g01019
chr14	12243489	12256621	INS	chr14	12248523	12249941	Vitis13g02007
chr14	12243489	12256621	INS	chr14	12248559	12249941	Vitis13g02006
chr14	12243489	12256621	INS	chr14	12240381	12279160	Vitis14g01026
chr14	12446898	12456984	INS	chr14	12449484	12566083	Vitis14g01036
chr14	12505090	12515224	INS	chr14	12449484	12566083	Vitis14g01036
chr14	12636391	12650879	INS	chr14	12648641	12649819	Vitis14g01062
chr14	12657081	12671323	INS	chr14	12662389	12664928	Vitis18g02198
chr14	12877302	12887396	INS	chr14	12876834	12879415	Vitis14g01079
chr14	12881556	12902804	INS	chr14	12893225	12893558	Vitis14g01379
chr14	12901637	12916689	INS	chr14	12903057	12938138	Vitis14g01080
chr14	13009711	13019767	INS	chr14	13010642	13013674	Vitis14g01083
chr14	13358330	13375245	INS	chr14	13364002	13364688	Vitis06g01162
chr14	13358330	13375245	INS	chr14	13367153	13367985	Vitis17g01321
chr14	13358330	13375245	INS	chr14	13353982	13371493	Vitis14g01102
chr14	13368543	13380154	INS	chr14	13353982	13371493	Vitis14g01102
chr14	13525673	13535767	INS	chr14	13494493	13537374	Vitis14g01111
chr14	13835442	13845499	INS	chr14	13832083	13835670	Vitis14g01139
chr14	13835442	13845499	INS	chr14	13834654	13836535	Vitis14g01140
chr14	13835442	13845499	INS	chr14	13790230	13837722	Vitis14g01130
chr14	14209037	14223804	INS	chr14	14223697	14226938	Vitis14g01151
chr14	14209037	14223804	INS	chr14	14223697	14226938	Vitis14g01152
chr14	14258753	14279994	INS	chr14	14264361	14266148	Vitis08g00481
chr14	14258753	14279994	INS	chr14	14266263	14267640	Vitis08g00482
chr14	14258753	14279994	INS	chr14	14275706	14276204	Vitis18g01667
chr14	14258753	14279994	INS	chr14	14276572	14276957	Vitis12g01318
chr14	14258753	14279994	INS	chr14	14278265	14279112	Vitis01g01374
chr14	16759426	16769491	INS	chr14	16765544	16770385	Vitis14g01193
chr14	17108443	17119650	INS	chr14	17114891	17115510	Vitis14g01204
chr14	17108443	17119650	INS	chr14	17118158	17118410	Vitis14g01205
chr14	17125333	17135934	INS	chr14	17133857	17136755	Vitis14g01207
chr14	17125333	17135934	INS	chr14	17131406	17166487	Vitis14g01206
chr14	17141778	17158115	INS	chr14	17142455	17146663	Vitis14g01208
chr14	17141778	17158115	INS	chr14	17146977	17151579	Vitis02g01171
chr14	17141778	17158115	INS	chr14	17148520	17152624	Vitis02g01172
chr14	17141778	17158115	INS	chr14	17131406	17166487	Vitis14g01206
chr14	17167906	17178363	INS	chr14	17167572	17171180	Vitis14g01209
chr14	17331200	17349251	INS	chr14	17345768	17348030	Vitis14g01221
chr14	17331200	17349251	INS	chr14	17314408	17387295	Vitis14g01216
chr14	17417579	17427640	INS	chr14	17425044	17434882	Vitis14g01224
chr14	17654608	17669367	INS	chr14	17657107	17659608	Vitis14g01243
chr14	17843644	17855460	INS	chr14	17842398	17844297	Vitis14g01255
chr14	17843644	17855460	INS	chr14	17844407	17845338	Vitis14g01256
chr14	17843644	17855460	INS	chr14	17847956	17848209	Vitis04g01018
chr14	17843644	17855460	INS	chr14	17850746	17851136	Vitis14g01257
chr14	17871396	17884253	INS	chr14	17880160	17883172	Vitis14g01258
chr14	17876327	17886503	INS	chr14	17880160	17883172	Vitis14g01258
chr14	18794259	18806655	INS	chr14	18795372	18796127	Vitis14g01309
chr14	18794259	18806655	INS	chr14	18796295	18797612	Vitis14g01310
chr14	18794259	18806655	INS	chr14	18798410	18799146	Vitis14g01311
chr14	18794259	18806655	INS	chr14	18800565	18801276	Vitis12g01346
chr14	18794259	18806655	INS	chr14	18790038	18887512	Vitis14g01308
chr14	18807662	18817766	INS	chr14	18790038	18887512	Vitis14g01308
chr14	18808881	18824947	INS	chr14	18822746	18823163	Vitis07g01361
chr14	18808881	18824947	INS	chr14	18790038	18887512	Vitis14g01308
chr14	18817431	18832436	INS	chr14	18822746	18823163	Vitis07g01361
chr14	18817431	18832436	INS	chr14	18790038	18887512	Vitis14g01308
chr14	18878747	18888748	DEL	chr14	18790038	18887512	Vitis14g01308
chr14	18924917	18935529	INS	chr14	18926791	18927666	Vitis14g01313
chr14	18924917	18935529	INS	chr14	18930732	18931930	Vitis14g01314
chr14	19020549	19030785	INS	chr14	19027401	19028875	Vitis14g01317
chr14	19090623	19100944	INS	chr14	19098730	19100641	Vitis18g01484
chr14	19090623	19100944	INS	chr14	19087128	19095480	Vitis14g01321
chr14	19092836	19106672	INS	chr14	19098730	19100641	Vitis18g01484
chr14	19092836	19106672	INS	chr14	19087128	19095480	Vitis14g01321
chr14	19461311	19471487	INS	chr14	19445808	19469790	Vitis14g01339
chr14	19491655	19501709	INS	chr14	19498014	19523986	Vitis14g01340
chr14	19890093	19900773	INS	chr14	19898702	19902933	Vitis14g01372
chr14	19890093	19900773	INS	chr14	19900594	19902966	Vitis14g01373
chr14	19890093	19900773	INS	chr14	19889524	19898589	Vitis14g01371
chr14	19902415	19912797	INS	chr14	19898702	19902933	Vitis14g01372
chr14	19902415	19912797	INS	chr14	19900594	19902966	Vitis14g01373
chr14	20359860	20370000	INS	chr14	20358824	20436900	Vitis14g01396
chr14	20558123	20585344	INS	chr14	20557323	20558473	Vitis14g01415
chr14	20973827	20994864	INS	chr14	20982217	20983213	Vitis06g01575
chr14	21057692	21068367	INS	chr14	21063933	21071919	Vitis14g01425
chr14	21533680	21544802	INS	chr14	21531001	21534981	Vitis17g01400
chr14	21595249	21605250	DEL	chr14	21598009	21598434	Vitis14g01453
chr14	21595249	21605250	DEL	chr14	21604842	21608413	Vitis17g01419
chr14	21596112	21622293	INS	chr14	21598009	21598434	Vitis14g01453
chr14	21596112	21622293	INS	chr14	21604842	21608413	Vitis17g01419
chr14	21596112	21622293	INS	chr14	21621933	21623194	Vitis14g01457
chr14	21641847	21656802	INS	chr14	21647389	21648448	Vitis16g00953
chr14	21641847	21656802	INS	chr14	21647443	21651803	Vitis16g00954
chr14	21641847	21656802	INS	chr14	21653815	21670348	Vitis14g01460
chr14	21673320	21689669	INS	chr14	21678365	21679116	Vitis11g00634
chr14	21673320	21689669	INS	chr14	21679271	21682109	Vitis10g00983
chr14	21673320	21689669	INS	chr14	21683144	21684611	Vitis10g00984
chr14	21673320	21689669	INS	chr14	21672626	21676806	Vitis14g01461
chr14	21700324	21716598	INS	chr14	21701436	21703351	Vitis14g01462
chr14	21700324	21716598	INS	chr14	21714968	21717060	Vitis14g01463
chr14	21865930	21877585	INS	chr14	21876351	21879661	Vitis14g01476
chr14	21974110	21984695	INS	chr14	21971748	21981159	Vitis14g01481
chr14	21974110	21984695	INS	chr14	21981739	21990256	Vitis14g01482
chr14	22056082	22072140	INS	chr14	22070976	22073600	Vitis14g01487
chr14	22056082	22072140	INS	chr14	22070976	22077174	Vitis14g01488
chr14	22056082	22072140	INS	chr14	22051408	22070259	Vitis14g01486
chr14	22358246	22389350	INS	chr14	22364513	22367242	Vitis10g01922
chr14	22658639	22673679	INS	chr14	22667087	22667837	Vitis07g02382
chr14	22658639	22673679	INS	chr14	22641738	22794421	Vitis14g01513
chr14	22674751	22689753	INS	chr14	22641738	22794421	Vitis14g01513
chr14	22686025	22697754	INS	chr14	22641738	22794421	Vitis14g01513
chr14	22688209	22698466	INS	chr14	22641738	22794421	Vitis14g01513
chr14	22695858	22712467	INS	chr14	22641738	22794421	Vitis14g01513
chr14	22713994	22730679	INS	chr14	22641738	22794421	Vitis14g01513
chr14	22727471	22739233	INS	chr14	22641738	22794421	Vitis14g01513
chr14	22774275	22785383	INS	chr14	22781596	22783012	Vitis14g01517
chr14	22774275	22785383	INS	chr14	22641738	22794421	Vitis14g01513
chr14	23084949	23095072	INS	chr14	23086062	23089553	Vitis14g01535
chr14	23084949	23095072	INS	chr14	23093745	23121528	Vitis14g01536
chr14	23093665	23104490	INS	chr14	23093745	23121528	Vitis14g01536
chr14	23100490	23110551	INS	chr14	23093745	23121528	Vitis14g01536
chr14	23104720	23114982	INS	chr14	23093745	23121528	Vitis14g01536
chr14	23110560	23125553	INS	chr14	23118006	23119553	Vitis14g01056
chr14	23110560	23125553	INS	chr14	23118006	23119553	Vitis14g01057
chr14	23110560	23125553	INS	chr14	23119613	23120371	Vitis14g01055
chr14	23110560	23125553	INS	chr14	23093745	23121528	Vitis14g01536
chr14	23110560	23125553	INS	chr14	23117247	23117954	Vitis14g01058
chr14	23308928	23319002	INS	chr14	23313337	23325768	Vitis14g01554
chr14	23464479	23474583	INS	chr14	23466573	23468902	Vitis14g01562
chr14	23478193	23492599	INS	chr14	23481883	23482659	Vitis12g01253
chr14	23478193	23492599	INS	chr14	23476193	23493133	Vitis14g01563
chr14	23660826	23673551	INS	chr14	23661890	23664906	Vitis14g01582
chr14	23660826	23673551	INS	chr14	23672499	23672803	Vitis14g01583
chr14	23684069	23694350	INS	chr14	23685794	23687848	Vitis14g01586
chr14	23696112	23707378	INS	chr14	23698439	23703990	Vitis14g01587
chr14	23696112	23707378	INS	chr14	23704937	23717666	Vitis14g01588
chr14	23720033	23731468	INS	chr14	23729584	23744209	Vitis14g01590
chr14	23720033	23731468	INS	chr14	23718981	23729582	Vitis14g01589
chr14	23735759	23747293	INS	chr14	23742723	23745708	Vitis14g01591
chr14	23735759	23747293	INS	chr14	23729584	23744209	Vitis14g01590
chr14	23735759	23747293	INS	chr14	23747076	23757784	Vitis14g01592
chr14	23815582	23826595	INS	chr14	23814946	23825672	Vitis14g01597
chr14	23966754	23977937	INS	chr14	23972933	23978161	Vitis14g01608
chr14	23966754	23977937	INS	chr14	23968191	23971528	Vitis14g01607
chr14	23984268	23994336	INS	chr14	23993159	23999173	Vitis14g01612
chr14	23984268	23994336	INS	chr14	23993340	23994059	Vitis14g01611
chr14	24026792	24041829	INS	chr14	23999679	24055310	Vitis14g01613
chr14	24045879	24056098	INS	chr14	24045922	24046833	Vitis14g01615
chr14	24045879	24056098	INS	chr14	23999679	24055310	Vitis14g01613
chr14	24068389	24078551	INS	chr14	24062617	24078195	Vitis14g01617
chr14	24160167	24171456	INS	chr14	24161516	24163141	Vitis14g01625
chr14	24160167	24171456	INS	chr14	24170520	24171969	Vitis14g01626
chr14	24189464	24199465	DEL	chr14	24188855	24194916	Vitis14g01628
chr14	24189464	24199465	DEL	chr14	24194176	24194838	Vitis14g01629
chr14	24334659	24346714	INS	chr14	24343025	24349187	Vitis14g01642
chr14	24377863	24394189	INS	chr14	24369761	24378123	Vitis14g01645
chr14	24377863	24394189	INS	chr14	24381522	24408242	Vitis14g01647
chr14	24377863	24394189	INS	chr14	24379039	24380643	Vitis14g01646
chr14	24552372	24562539	INS	chr14	24558873	24562078	Vitis14g01660
chr14	24579835	24590735	INS	chr14	24579937	24582304	Vitis14g01661
chr14	24761038	24771063	DEL	chr14	24761813	24762134	Vitis14g01675
chr14	24761038	24771063	DEL	chr14	24761937	24764997	Vitis14g01683
chr14	25015826	25029579	INS	chr14	25028141	25028725	Vitis14g01687
chr14	25078238	25088745	INS	chr14	25082080	25082701	Vitis14g01689
chr14	25078238	25088745	INS	chr14	25087076	25087472	Vitis14g01690
chr14	25143987	25154061	INS	chr14	25142255	25151230	Vitis14g01695
chr14	25146619	25157887	INS	chr14	25154811	25157710	Vitis14g01696
chr14	25146619	25157887	INS	chr14	25142255	25151230	Vitis14g01695
chr14	25366566	25377331	INS	chr14	25368231	25368798	Vitis14g01722
chr14	25366566	25377331	INS	chr14	25342926	25398128	Vitis14g01718
chr14	25367759	25382947	INS	chr14	25368231	25368798	Vitis14g01722
chr14	25367759	25382947	INS	chr14	25342926	25398128	Vitis14g01718
chr14	25455630	25470034	INS	chr14	25442183	25456457	Vitis14g01725
chr14	25455630	25470034	INS	chr14	25442789	25466085	Vitis14g01727
chr14	25472691	25492982	INS	chr14	25473882	25477358	Vitis14g01728
chr14	25472691	25492982	INS	chr14	25473882	25493096	Vitis14g01729
chr14	25494076	25504157	INS	chr14	25503171	25510272	Vitis14g01730
chr14	25514234	25530360	INS	chr14	25529053	25529777	Vitis14g01733
chr14	25514234	25530360	INS	chr14	25511002	25564720	Vitis14g01732
chr14	25548766	25558945	INS	chr14	25547995	25548957	Vitis14g01735
chr14	25548766	25558945	INS	chr14	25549876	25550669	Vitis14g01736
chr14	25548766	25558945	INS	chr14	25556097	25557101	Vitis14g01738
chr14	25548766	25558945	INS	chr14	25511002	25564720	Vitis14g01732
chr14	26453270	26463341	INS	chr14	26444962	26455461	Vitis14g01836
chr14	26453270	26463341	INS	chr14	26460677	26462045	Vitis14g01837
chr14	26455151	26465360	INS	chr14	26444962	26455461	Vitis14g01836
chr14	26455151	26465360	INS	chr14	26460677	26462045	Vitis14g01837
chr14	26455151	26465360	INS	chr14	26464537	26466302	Vitis14g01838
chr14	26493139	26508249	INS	chr14	26495835	26506070	Vitis14g01843
chr14	26493139	26508249	INS	chr14	26488551	26494561	Vitis14g01842
chr14	26493139	26508249	INS	chr14	26507128	26513040	Vitis14g01844
chr14	26575845	26587421	INS	chr14	26577398	26578750	Vitis14g01850
chr14	26575845	26587421	INS	chr14	26583445	26591601	Vitis14g01851
chr14	26608573	26619275	INS	chr14	26617807	26626120	Vitis14g01854
chr14	26608573	26619275	INS	chr14	26601055	26612387	Vitis14g01853
chr14	26985174	26996389	INS	chr14	26992041	26994133	Vitis14g01899
chr14	26985174	26996389	INS	chr14	26994134	26995974	Vitis14g01900
chr14	26992021	27002096	INS	chr14	26992041	26994133	Vitis14g01899
chr14	26992021	27002096	INS	chr14	26994134	26995974	Vitis14g01900
chr14	27005923	27020187	INS	chr14	27002978	27007935	Vitis14g01901
chr14	27005923	27020187	INS	chr14	27009268	27010285	Vitis14g01904
chr14	27005923	27020187	INS	chr14	27012108	27013194	Vitis04g01909
chr14	27005923	27020187	INS	chr14	27015889	27016957	Vitis04g00616
chr14	27005923	27020187	INS	chr14	27019669	27023673	Vitis14g01902
chr14	27015316	27025373	INS	chr14	27015889	27016957	Vitis04g00616
chr14	27015316	27025373	INS	chr14	27019669	27023673	Vitis14g01902
chr14	27015316	27025373	INS	chr14	27023972	27024234	Vitis14g01964
chr14	27015316	27025373	INS	chr14	27024055	27027027	Vitis14g01903
chr14	27351454	27367939	INS	chr14	27356589	27357720	Vitis16g00782
chr14	27351454	27367939	INS	chr14	27357949	27359656	Vitis12g01686
chr14	27351454	27367939	INS	chr14	27367412	27371318	Vitis14g01987
chr14	27351454	27367939	INS	chr14	27347252	27366036	Vitis14g01986
chr14	27378489	27388753	INS	chr14	27376644	27387599	Vitis14g01989
chr14	27378489	27388753	INS	chr14	27388105	27396381	Vitis14g01990
chr14	27423081	27438087	INS	chr14	27423215	27439736	Vitis14g01995
chr14	27423081	27438087	INS	chr14	27426813	27427416	Vitis14g01997
chr14	27458997	27469749	INS	chr14	27460646	27466560	Vitis14g02000
chr14	27458997	27469749	INS	chr14	27458049	27460600	Vitis14g01999
chr14	27537081	27548686	INS	chr14	27534292	27537255	Vitis14g02010
chr14	27537081	27548686	INS	chr14	27542286	27543684	Vitis12g00024
chr14	27537081	27548686	INS	chr14	27528270	27548168	Vitis14g02009
chr14	27785609	27795696	INS	chr14	27793345	27796219	Vitis14g02048
chr14	27816354	27828273	INS	chr14	27814197	27831509	Vitis14g02052
chr14	28072229	28082497	INS	chr14	28078387	28084682	Vitis14g02079
chr14	28234013	28249084	INS	chr14	28219390	28275116	Vitis14g02099
chr14	28234013	28249084	INS	chr14	28229446	28235254	Vitis14g02100
chr14	28302713	28317663	INS	chr14	28302670	28304488	Vitis14g02112
chr14	28408102	28424176	INS	chr14	28409510	28412591	Vitis14g02124
chr14	28439443	28450492	INS	chr14	28446379	28449018	Vitis19g00078
chr14	28439443	28450492	INS	chr14	28448821	28451734	Vitis07g00201
chr14	28439443	28450492	INS	chr14	28425483	28465663	Vitis14g02125
chr14	28440844	28456734	INS	chr14	28446379	28449018	Vitis19g00078
chr14	28440844	28456734	INS	chr14	28448821	28451734	Vitis07g00201
chr14	28440844	28456734	INS	chr14	28425483	28465663	Vitis14g02125
chr14	28608289	28619008	INS	chr14	28603635	28624534	Vitis14g02147
chr14	28612704	28622901	INS	chr14	28603635	28624534	Vitis14g02147
chr14	28689606	28701506	INS	chr14	28681786	28689954	Vitis14g02157
chr14	28689606	28701506	INS	chr14	28692174	28705322	Vitis14g02158
chr14	28707732	28718133	INS	chr14	28705641	28719092	Vitis14g02159
chr14	28958891	28969194	INS	chr14	28957405	28960559	Vitis16g00306
chr14	28958891	28969194	INS	chr14	28961458	28962513	Vitis14g02185
chr14	28958891	28969194	INS	chr14	28964266	28965932	Vitis14g02186
chr14	28958891	28969194	INS	chr14	28966052	28969798	Vitis14g02187
chr14	29016057	29027017	INS	chr14	29021186	29021786	Vitis08g01573
chr14	29016057	29027017	INS	chr14	29024424	29026674	Vitis14g02193
chr14	29016057	29027017	INS	chr14	29015646	29018583	Vitis14g02192
chr14	29219863	29230657	INS	chr14	29213051	29223435	Vitis14g02214
chr14	29219863	29230657	INS	chr14	29225657	29228703	Vitis14g02215
chr14	29219863	29230657	INS	chr14	29230544	29233300	Vitis14g02216
chr14	29292576	29303547	INS	chr14	29299048	29301951	Vitis14g02223
chr14	29494791	29508135	INS	chr14	29493136	29496664	Vitis14g02251
chr14	29494791	29508135	INS	chr14	29501695	29502292	Vitis06g01291
chr14	29494791	29508135	INS	chr14	29503129	29504362	Vitis14g02252
chr14	29555225	29565257	DEL	chr14	29559296	29560843	Vitis14g02262
chr14	29555225	29565257	DEL	chr14	29564078	29564644	Vitis14g02263
chr14	29685622	29695675	INS	chr14	29693095	29696080	Vitis14g02281
chr14	29685622	29695675	INS	chr14	29685433	29687901	Vitis07g02139
chr14	29734598	29744652	INS	chr14	29743148	29767421	Vitis14g02286
chr14	29808161	29818162	DEL	chr14	29809249	29814570	Vitis14g02294
chr14	29808161	29818162	DEL	chr14	29815072	29815758	Vitis14g02295
chr14	29808161	29818162	DEL	chr14	29815838	29816511	Vitis14g02296
chr14	29811847	29825440	INS	chr14	29809249	29814570	Vitis14g02294
chr14	29811847	29825440	INS	chr14	29815072	29815758	Vitis14g02295
chr14	29811847	29825440	INS	chr14	29815838	29816511	Vitis14g02296
chr14	29811847	29825440	INS	chr14	29822403	29823782	Vitis14g02297
chr14	29884567	29896424	INS	chr14	29887625	29889567	Vitis14g02306
chr14	29884567	29896424	INS	chr14	29887625	29900763	Vitis14g02307
chr14	29884567	29896424	INS	chr14	29882371	29886891	Vitis14g02305
chr14	29907742	29918023	INS	chr14	29913090	29917037	Vitis14g02308
chr14	29907742	29918023	INS	chr14	29917307	29935859	Vitis14g02309
chr14	29934303	29945909	INS	chr14	29940015	29940812	Vitis11g00953
chr14	29934303	29945909	INS	chr14	29917307	29935859	Vitis14g02309
chr14	30193589	30205928	INS	chr14	30194678	30197846	Vitis14g02348
chr14	30208010	30228265	INS	chr14	30211101	30211565	Vitis14g02354
chr14	30208010	30228265	INS	chr14	30224933	30225401	Vitis14g02357
chr14	30208010	30228265	INS	chr14	30206091	30230372	Vitis14g02353
chr14	30208010	30228265	INS	chr14	30211558	30213019	Vitis14g02356
chr14	30219296	30229313	DEL	chr14	30224933	30225401	Vitis14g02357
chr14	30219296	30229313	DEL	chr14	30206091	30230372	Vitis14g02353
chr14	30245002	30260355	INS	chr14	30248411	30256460	Vitis14g02359
chr14	30245002	30260355	INS	chr14	30250682	30255111	Vitis18g01657
chr14	30409768	30420799	INS	chr14	30396784	30411859	Vitis14g02379
chr14	30409768	30420799	INS	chr14	30404461	30423190	Vitis14g02380
chr14	30425210	30435267	INS	chr14	30427896	30428306	Vitis14g02382
chr14	30425210	30435267	INS	chr14	30424584	30428249	Vitis14g02381
chr14	30425210	30435267	INS	chr14	30430572	30441748	Vitis14g02383
chr14	30430155	30440591	INS	chr14	30430572	30441748	Vitis14g02383
chr14	30478783	30489064	INS	chr14	30477345	30483740	Vitis14g02389
chr14	30478783	30489064	INS	chr14	30485274	30490815	Vitis14g02390
chr14	30556296	30566426	INS	chr14	30557992	30559073	Vitis14g02400
chr14	30556296	30566426	INS	chr14	30555093	30565255	Vitis14g02399
chr14	30609536	30620599	INS	chr14	30605779	30612644	Vitis14g02403
chr14	30757205	30768105	INS	chr14	30756741	30765606	Vitis14g02419
chr14	30768146	30778476	INS	chr14	30776611	30777888	Vitis14g02421
chr14	30768146	30778476	INS	chr14	30768823	30769434	Vitis14g02420
chr14	30896774	30907096	INS	chr14	30904036	30906220	Vitis14g02436
chr14	30931584	30947558	INS	chr14	30929312	30931823	Vitis14g02439
chr14	30931584	30947558	INS	chr14	30942852	30946890	Vitis14g02441
chr14	30931584	30947558	INS	chr14	30931824	30935710	Vitis14g02440
chr14	31020891	31030980	INS	chr14	31021811	31025402	Vitis14g02450
chr14	31020891	31030980	INS	chr14	31026681	31037383	Vitis14g02451
chr14	31338685	31350620	INS	chr14	31344089	31345015	Vitis14g01431
chr14	31338685	31350620	INS	chr14	31339153	31351658	Vitis14g02494
chr14	31391021	31401743	INS	chr14	31384295	31391401	Vitis14g02500
chr14	31391021	31401743	INS	chr14	31400150	31400293	Vitis15g01509
chr14	31391021	31401743	INS	chr14	31401640	31401962	Vitis11g00001
chr14	31391021	31401743	INS	chr14	31361755	31394658	Vitis14g02497
chr14	31395320	31406643	INS	chr14	31400150	31400293	Vitis15g01509
chr14	31395320	31406643	INS	chr14	31401640	31401962	Vitis11g00001
chr16	4398083	4412443	INS	chr16	4407838	4413274	Vitis16g00313
chr16	5804249	5815986	INS	chr16	5804884	5805348	Vitis16g00381
chr16	5804249	5815986	INS	chr16	5806976	5808226	Vitis16g00382
chr16	5804249	5815986	INS	chr16	5807300	5808226	Vitis16g00383
chr16	5804249	5815986	INS	chr16	5808270	5811609	Vitis16g00384
chr16	5908425	5921555	INS	chr16	5908159	5998389	Vitis16g00402
chr16	5954185	5965444	INS	chr16	5908159	5998389	Vitis16g00402
chr16	6177410	6187411	DEL	chr16	6176322	6201757	Vitis16g00411
chr16	6177410	6187411	DEL	chr16	6160325	6273307	Vitis16g00410
chr16	7931653	7941657	DEL	chr16	7934714	7972273	Vitis16g00537
chr16	8453905	8481908	INS	chr16	8468645	8469388	Vitis14g00809
chr16	8509399	8524219	INS	chr16	8508461	8512107	Vitis16g00561
chr16	8719255	8732523	INS	chr16	8731722	8732099	Vitis14g01093
chr16	8719255	8732523	INS	chr16	8732266	8732537	Vitis13g01346
chr16	9040565	9054897	INS	chr16	9040119	9042685	Vitis16g00611
chr16	9283926	9295653	INS	chr16	9293009	9293596	Vitis16g00619
chr16	14999400	15015284	INS	chr16	14995212	15033170	Vitis16g00817
chr16	14999400	15015284	INS	chr16	15007293	15010157	Vitis10g01309
chr16	15010015	15023783	INS	chr16	14995212	15033170	Vitis16g00817
chr16	15010015	15023783	INS	chr16	15007293	15010157	Vitis10g01309
chr16	15719308	15731240	INS	chr16	15721710	15723927	Vitis16g00865
chr16	15799550	15810151	INS	chr16	15807385	15807860	Vitis16g00871
chr16	15799550	15810151	INS	chr16	15784104	15802788	Vitis16g00870
chr16	16413233	16424728	INS	chr16	16420763	16421187	Vitis10g00819
chr16	17255507	17280814	INS	chr16	17271392	17272209	Vitis13g00897
chr16	17255507	17280814	INS	chr16	17280676	17281865	Vitis16g00988
chr16	17277424	17287452	DEL	chr16	17280676	17281865	Vitis16g00988
chr16	17308138	17323753	INS	chr16	17313147	17318752	Vitis09g00576
chr16	17308138	17323753	INS	chr16	17313147	17318752	Vitis09g00579
chr16	17308138	17323753	INS	chr16	17313147	17318752	Vitis09g00580
chr16	17308138	17323753	INS	chr16	17313147	17318752	Vitis09g00581
chr16	18794845	18806225	INS	chr16	18785252	18799401	Vitis16g01081
chr16	18794845	18806225	INS	chr16	18805655	18808909	Vitis16g01084
chr16	19097375	19108113	INS	chr16	19103587	19105359	Vitis16g01143
chr16	19178698	19189650	INS	chr16	19176206	19188703	Vitis16g01149
chr16	19178698	19189650	INS	chr16	19178595	19192905	Vitis16g01150
chr16	19463242	19478026	INS	chr16	19464958	19467253	Vitis16g01177
chr16	19463242	19478026	INS	chr16	19468253	19473015	Vitis02g00442
chr16	19587207	19598879	INS	chr16	19595445	19598951	Vitis16g01186
chr16	19632771	19646054	INS	chr16	19642500	19646710	Vitis16g01190
chr16	19694897	19705016	INS	chr16	19702653	19703787	Vitis16g01198
chr16	19694897	19705016	INS	chr16	19693102	19701616	Vitis16g01197
chr18	931004	941157	INS	chr18	934587	942670	Vitis18g00100
chr18	3410756	3426041	INS	chr18	3417007	3417573	Vitis18g00273
chr18	3410756	3426041	INS	chr18	3421033	3449752	Vitis18g00355
chr18	3410756	3426041	INS	chr18	3407013	3414963	Vitis18g00354
chr18	3521354	3531402	DEL	chr18	3524020	3526269	Vitis18g00368
chr18	3521354	3531402	DEL	chr18	3528408	3529098	Vitis18g00369
chr18	5013235	5030268	INS	chr18	5018240	5025262	Vitis09g00171
chr18	5072763	5082764	DEL	chr18	5064064	5102808	Vitis18g00532
chr18	7547549	7560025	INS	chr18	7542858	7557408	Vitis18g00746
chr18	7547549	7560025	INS	chr18	7552619	7555014	Vitis12g01073

## Sheet: Table S8
Table S8. snRNA Quality Control and Mapping Statistics
Summary		JA1	JA2	MH1	MH2
Sequencing	Number of Reads	352091284	349634381	361140382	370064673
	Number of Short Reads Skipped	0	0	0	0
	Valid Barcodes	0.987	0.987	0.979	0.98
	Valid UMIs	0.999	0.999	0.999	0.999
	Sequencing Saturation	0.876	0.876	0.861	0.844
	Q30 Bases in Barcode	0.976	0.975	0.962	0.963
	Q30 Bases in RNA Read	0.935	0.932	0.918	0.92
	Q30 Bases in UMI	0.967	0.965	0.953	0.952
Mapping	Reads Mapped to Genome	0.967	0.965	0.945	0.946
	Reads Mapped Confidently to Genome	0.95	0.948	0.912	0.915
	Reads Mapped Confidently to Intergenic Regions	0.136	0.135	0.133	0.132
	Reads Mapped Confidently to Intronic Regions	0.096	0.094	0.172	0.166
	Reads Mapped Confidently to Exonic Regions	0.718	0.718	0.607	0.617
	Reads Mapped Confidently to Transcriptome	0.776	0.775	0.715	0.719
	Reads Mapped Antisense to Gene	0.018	0.018	0.039	0.038
Cells	Estimated Number of Cells	7001	6481	9062	9700
	Fraction Reads in Cells	0.867	0.868	0.912	0.924
	Mean Reads per Cell	50292	53948	39852	38151
	Median UMI Counts per Cell	3389	3547	2712	3117
	Median Genes per Cell	2015	2067	1695	1874
	Total Genes Detected	22440	22453	24354	24462

## Sheet: Table S9
	Table S9. Aggregated Statistics for JA and MH Replicates.
	Summary		JA	MH
	Aggregation	Pre-Normalization Total Number of Reads	701725665	731205055
		Post-Normalization Total Number of Reads	678239275	721562891
		Pre-Normalization Mean Reads per Cell	52049	38973
		Post-Normalization Mean Reads per Cell	50307	38459
		Fraction of Reads Kept(JA1/MH1)	1	0.973
		Fraction of Reads Kept (JA2/MH2)	0.933	1
		Pre-Normalization Total Reads per Cell (JA1/MH1)	50292	39852
		Pre-Normalization Total Reads per Cell (JA2/MH2)	53948	38151
		Pre-Normalization Confidently Mapped Barcoded Reads per Cell(JA1/MH1)	33350	25373
		Pre-Normalization Confidently Mapped Barcoded Reads per Cell (JA2/MH2)	35751	24695
	Cells	Estimated Number of Cells	13482	18762
		Fraction Reads in Cells	0.867	0.918
		Median UMI Counts per Cell	3450	2937
		Median Genes per Cell	2034	1793

## Sheet: Table S10
Table S10. Marker Genes used for cluster anntation.
Pct.1	Pct.2	P_val_adj	Cluster	Gene	Gene_Name	Blast_Results	E_Value	Bitscore	Align_Length	Identity(%)	Cell_type
0.701	0.284	0	0	Vitis11g01499	XTH23	AT4G25810	4.94e-158	442	279	76.344	Xylem
0.862	0.425	0	0	Vitis03g00321	EXLA2	AT4G38400	1.3e-109	317	246	64.634	Xylem
0.53	0.351	1.03962e-297	1	Vitis02g00249	YSL2	AT5G24380	0	570	408	65.441	Xylem
0.656	0.564	1.79996e-261	1	Vitis13g01238	DMR6	AT5G24530	0	508	340	68.235	Xylem
0.633	0.315	0	2	Vitis12g01485	ARPN	AT2G02850	3.67e-51	158	127	59.843	Epidermis
0.696	0.37	0	2	Vitis04g00226	FDH	AT2G26250	0	875	548	75	Epidermis
0.956	0.65	0	2	Vitis04g00396	RD22	AT5G25610	2.94e-120	368	386	54.922	Epidermis
0.986	0.826	0	2	Vitis08g00730	LTP3	AT5G59320	6.12e-40	129	107	59.813	Epidermis
0.662	0.522	0	3	Vitis09g00753	REC2	AT4G28080	0	1473	1423	57.344	Mesophyll
0.668	0.521	0	3	Vitis02g00683	atnudt8	AT5G47240	1.39e-148	424	351	60.969	Mesophyll
0.857	0.523	0	3	Vitis06g00351	CLB4	AT5G60600	0	1338	740	85.676	Mesophyll
0.987	0.769	0	4	Vitis01g01585	LCR69	AT2G02100	6.35e-37	118	77	72.727	Phloem
0.93	0.596	0	4	Vitis03g00318	HCHIB	AT3G12500	1.7e-151	428	303	67.657	Phloem
0.7	0.201	0	4	Vitis01g00381	TED4	AT3G18280	4.56e-31	105	83	59.036	Phloem
0.751	0.299	0	4	Vitis06g00527	REM1.4	AT5G23750	6.79e-124	352	243	71.605	Phloem
0.797	0.577	0	5	Vitis04g01918	ADH1	AT1G77120	0	684	377	85.676	Xylem
0.826	0.593	0	5	Vitis13g00169	AtHIGD2	AT5G27760	1.14e-09	50.1	70	51.429	Xylem
0.939	0.669	0	5	Vitis08g00561	PDC2	AT5G54960	0	1056	607	83.031	Xylem
0.856	0.554	0	5	Vitis04g01632	STR16	AT5G66040	3.12e-19	76.3	59	61.017	Xylem
0.682	0.309	0	6	Vitis06g00527	F8N16.8	AT2G28790	6.79e-124	352	243	71.605	Mesophyll
0.862	0.556	0	6	Vitis06g00785	ASN1	AT3G47340	0	967	508	88.583	Mesophyll
0.573	0.233	0	6	Vitis01g00870	PDS3	AT4G14210	4.95e-05	45.8	50	50	Mesophyll
0.783	0.496	0	7	Vitis12g00321	FLA9	AT1G03870	2.36e-80	241	213	56.808	Xylem
0.664	0.372	0	7	Vitis14g01433	F11I4.8	AT1G48750	1.65e-29	100	72	61.111	Xylem
0.628	0.401	0	7	Vitis05g00120	CTL2	AT3G16920	2.83e-180	501	286	81.818	Xylem
0.829	0.555	0	8	Vitis03g00753	F15A23.4	AT2G15220	1.5e-107	308	206	70.388	Mesophyll
0.906	0.746	0	8	Vitis18g01448	PME17	AT2G45220	0	764	513	69.786	Mesophyll
0.691	0.346	0	8	Vitis03g00692	CcoAOMT1	AT4G34050	4.16e-164	454	234	89.316	Mesophyll
0.738	0.525	0	9	Vitis09g00137	GER1	AT1G72610	4.43e-86	253	193	61.658	Mesophyll
0.92	0.838	0	9	Vitis14g00736	PR4	AT3G04720	8.71e-69	206	122	77.869	Mesophyll
0.872	0.624	0	9	Vitis02g00441	OSM34	AT4G11650	7.65e-106	305	222	67.117	Mesophyll
0.776	0.152	0	10	Vitis03g00896	SCPL7	AT3G10450	3.98e-146	425	447	47.427	Leaf guard cell
0.986	0.622	0	10	Vitis13g00203	CHIL	AT5G05270	4.38e-95	276	209	68.9	Leaf guard cell
0.913	0.37	0	10	Vitis05g01225	TT4	AT5G13930	0	696	386	86.01	Leaf guard cell
0.737	0.053	2.79662e-125	11	Vitis07g00438	H1.2	AT2G30620	5.85e-24	93.6	90	62.222	Meristematic cell
0.807	0.129	9.64019e-155	11	Vitis17g00683	K19B1.16	AT5G62550	1.32e-53	183	252	48.81	Meristematic cell
0.898	0.202	1.99766e-155	12	Vitis08g01297	CAX3	AT3G51860	0	595	445	71.461	Meristematic cell
0.965	0.596	9.61017e-136	12	Vitis11g01378	ACA10	AT4G29900	0	1610	1061	74.835	Meristematic cell

[truncated: 3 more sheets: Table S11, Table S12, Table S13]
